# Supplementary material for: Factors associated with poor clinical outcomes of ST-elevation myocardial infarction in patients with door-to-balloon time <90 minutes
Source: PLoS One. 2020 Oct 22;15(10):e0241251. doi: 10.1371/journal.pone.0241251 (PMC7580980; doi:10.1371/journal.pone.0241251)
Supplement: S1 Dataset — (XLSX) [file pone.0241251.s001.xlsx]

## Sheet: 提出用
Study Number	Age	Age > 65	Sex_Male1Female0	BMI	BMI les than 20	HT	DM	DL	Current smoker	History of MI	History of PCI	History of CABG	HD	History of HF	PAD	COPD	OSAS	Cancer	By ambulance	By clinics	By hospitals	By walk	Cardiac arrest at out of hospital	Shock on admission	Killip 3 or 4	Anterior	Inferior	Posterior	Tchol	TG	LDL	HDL	HbA1ｃ	eGFR	eGFR<60	CK	CKMB	EF	EF<40	ACE/ARB	Beta Blocker	Diuretics	CCB	statin	oral antidiabetic	insulin	LM-LAD1_other0	LCx1_other0	RCA1_other0
1	51	0	1	26.2976	0	1	0	0	1	0	0	0	0	0	0	0	0	0	0	0	1	0	0	0	0	1	0	0	156	113	87	46	5.1	68	0	5906	570	61	0	0	0	0	0	0	0	0	1	0	0
2	57	0	1	21.5451	0	0	0	0	1	0	0	0	0	0	0	0	0	0	1	0	0	0	1	0	1	1	0	0	134	60	87	31	6.1	127	0	3601	522	44	0	0	0	0	0	0	0	0	1	0	0
3	76	1	0	24.864	0	1	0	0	0	0	0	0	0	0	0	0	0	0	0	1	0	0	0	0	0	1	0	0	187	147	110	47	5.8	60.2	0	3422	452	53	0	0	0	0	0	0	0	0	1	0	0
4	69	1	1	26.7755	0	1	0	0	1	0	0	0	0	0	0	0	0	1	0	0	1	0	1	0	1	1	0	0	186	183	106	43	5.5	68.7	0	2758	254	62	0	0	0	0	0	0	0	0	1	0	0
5	70	1	1	21.7079	0	0	0	1	0	0	0	0	0	0	0	0	0	1	1	0	0	0	0	0	0	1	0	0	253	55	184	57	5.8	75.2	0	2965	267	63	0	0	0	0	0	0	0	0	1	0	0
6	76	1	1	25.4694	0	1	1	1	0	0	0	0	0	0	0	0	0	0	1	0	0	0	0	0	0	1	0	0	157	53	104	40	6.8	81.4	0	812	81	50	0	1	1	0	1	1	0	0	1	0	0
7	79	1	1	26.2596	0	0	0	1	0	0	0	0	0	0	0	0	0	0	0	0	1	0	0	0	0	0	1	0	191	52	146	34	5.6	90.2	0	1244	105	64	0	0	0	0	0	0	0	0	0	0	1
8	76	1	1	22.3081	0	1	0	0	1	0	0	0	0	0	0	0	0	0	0	1	0	0	0	0	0	1	0	0	199	68	139	46	5.1	66	0	958	115	65	0	0	0	0	0	0	0	0	1	0	0
9	84	1	1	20.3125	0	1	0	0	1	0	0	0	0	0	0	0	0	1	0	0	1	0	0	0	0	1	0	0	98	53	53	34	5.4	96	0	2666	206	75	0	1	0	0	1	0	0	0	1	0	0
10	71	1	0	25.1096	0	1	1	1	0	0	0	0	0	0	0	0	1	0	0	1	0	0	0	0	0	1	0	0	159	134	89	44	7.5	49.8	1	1219	107	59	0	0	0	0	1	1	0	0	1	0	0
11	70	1	0	17.5853	1	1	0	0	0	0	0	0	0	0	0	0	0	0	0	0	1	0	0	0	0	1	0	0	160	39	115	37	5.6	147.3	0	559	64	57	0	1	0	1	0	0	0	0	1	0	0
12	78	1	1	26.2596	0	1	0	0	1	0	0	0	0	0	0	0	0	0	0	0	1	0	0	0	0	0	0	1	168	109	102	44	5.5	68	0	1062	74	71	0	1	0	1	1	0	0	0	0	1	0
13	59	0	1	23.6614	0	1	0	0	1	0	0	0	0	0	0	0	0	0	0	0	1	0	0	0	0	1	0	0	126	104	81	24	5.6	144	0	4330	443	51	0	1	1	1	0	0	0	0	1	0	0
14	98	1	1	23.0112	0	0	0	1	0	1	1	0	0	0	NA	0	0	1	0	1	0	0	0	0	0	0	1	0	153	71	90.8	48	5.6	27.5	1	221	23	NA	NA	0	0	0	0	1	0	0	0	0	1
15	56	0	1	25.7276	0	0	0	0	1	0	0	0	0	0	0	0	0	0	0	0	1	0	0	0	0	0	1	0	152	148	91	31	6	76.6	0	2112	287	55	0	0	0	0	0	0	0	0	0	0	1
16	70	1	1	24.2424	0	0	0	0	1	0	0	0	0	0	0	0	0	0	1	0	0	0	0	0	0	0	1	0	175	66	112	47	5.9	51.6	1	933	113	72	0	0	0	0	0	0	0	0	0	0	1
17	81	1	0	21.8211	0	1	1	1	1	0	0	1	0	0	0	0	0	0	0	0	1	0	0	0	0	1	0	0	123	26	55	54	6	24.5	1	589	71	68	0	1	0	1	1	1	1	0	1	0	0
18	59	0	0	31.25	0	1	0	1	1	0	0	0	0	0	0	0	0	0	1	0	0	0	0	0	0	1	0	0	235	82	183	45	6	109	0	9253	371	56	0	0	0	0	0	0	0	0	1	0	0
19	67	1	1	19.7133	1	1	0	1	0	1	1	0	0	0	0	0	0	0	0	1	0	0	0	0	0	0	0	1	126	53	70.4	45	6.4	93	0	2066	215	70	0	0	0	0	0	1	0	0	0	1	0
20	47	0	1	23.0518	0	1	0	0	1	0	0	0	0	0	0	0	0	1	1	0	0	0	0	0	0	0	1	0	255	529	110	35	6	60.9	0	1426	113	69	0	0	0	0	1	0	0	0	0	0	1
21	67	1	1	24.0569	0	0	0	0	1	0	0	0	0	0	0	0	0	0	1	0	0	0	0	0	0	0	1	0	129	68	82	34	5.5	78.4	0	792	53	61	0	0	0	0	0	0	0	0	0	0	1
22	70	1	1	23.1473	0	1	1	0	1	0	0	0	0	0	NA	0	0	0	0	0	1	0	0	1	0	1	0	0	122	60	64	40	9.9	26.6	1	6136	38	NA	NA	1	0	0	1	0	1	1	1	0	0
23	63	0	1	27.1809	0	1	1	1	1	0	1	0	0	0	0	0	0	0	1	0	0	0	0	0	0	1	0	0	180	124	119	37	6.2	67.9	0	7917	568	49	0	NA	NA	NA	NA	1	1	0	1	0	0
24	69	1	1	25.0995	0	1	1	1	0	1	1	0	0	0	0	0	0	0	1	0	0	0	0	0	0	0	1	0	163	175	75	53	8.5	78.8	0	1737	210	NA	NA	1	0	0	1	1	1	0	0	1	0
25	61	0	1	22.4913	0	1	0	0	1	1	1	0	0	0	0	0	0	0	1	0	0	0	0	0	0	0	1	0	186	92	116	47	6	74.7	0	800	89	60	0	0	0	0	0	0	0	0	0	0	1
26	66	1	1	22.4913	0	1	0	0	1	0	0	0	0	0	0	0	0	0	1	0	0	0	0	0	0	0	1	0	138	66	83	41	6.3	91.8	0	777	72	70	0	1	0	0	1	0	0	0	0	0	1
27	93	1	1	21.0101	0	1	0	0	0	0	0	0	0	0	0	0	0	0	1	0	0	0	0	1	1	0	1	0	153	82	92	46	5.7	75.7	0	774	56	69	0	0	0	0	1	0	0	0	0	0	1
28	77	1	1	26.0375	0	1	0	0	1	0	0	0	0	0	0	0	0	0	0	1	0	0	0	0	0	0	1	0	134	62	80	39	6.2	45.3	1	1990	280	58	0	1	0	0	1	0	0	0	0	0	1
29	65	1	1	29.4949	0	1	1	1	1	1	1	0	1	0	0	0	0	0	1	0	0	0	0	0	0	0	1	0	161	128	88.4	47	6.7	5.4	1	2234	276	58	0	0	1	0	0	1	1	0	0	0	1
30	52	0	1	26.4236	0	1	1	0	1	0	0	0	0	0	0	0	0	0	1	0	0	0	0	0	0	0	1	0	198	174	122	41	6.7	107.2	0	1562	390	60	0	1	0	0	1	0	1	0	0	0	1
31	40	0	1	33.4124	0	0	0	0	1	0	0	0	0	0	0	0	0	0	0	0	1	0	0	0	0	1	0	0	206	233	130.4	29	6.3	74.6	0	6631	569	59	0	0	0	0	0	0	0	0	1	0	0
32	57	0	1	27.0993	0	0	0	0	1	0	0	0	0	0	0	0	0	0	0	0	1	0	0	0	0	0	1	0	186	88	132	38	6.2	92.7	0	1365	166	65	0	0	0	0	0	0	0	0	0	0	1
33	51	0	1	30.4367	0	0	1	0	1	0	0	0	0	0	0	0	0	0	1	0	0	0	0	0	0	0	1	0	136	87	76	41	7.1	83.5	0	416	50	73	0	0	0	0	0	0	1	0	0	0	1
34	56	0	1	30.0232	0	1	1	0	1	0	0	0	0	0	0	0	0	0	1	0	0	0	0	0	0	1	0	0	157	172	96	32	7.4	66.9	0	182	7	40	0	0	0	0	0	0	0	0	1	0	0
35	66	1	1	22.4913	0	1	0	0	1	0	0	0	0	0	0	0	0	0	0	1	0	0	0	1	1	0	1	0	142	82	91	33	5.4	71.5	0	268	27	71	0	0	0	0	1	0	0	0	0	0	1
36	74	1	1	23.8751	0	1	0	1	0	1	1	0	0	0	0	0	0	0	0	0	1	0	0	0	0	1	0	0	133	103	80	31	5.8	62.5	0	716	57	71	0	1	1	0	1	1	0	0	1	0	0
37	67	1	1	23.6713	0	1	0	0	1	0	0	0	0	0	0	0	0	0	1	0	0	0	0	0	0	0	1	0	123	46	67	43	5.7	68.5	0	110	2	62	0	1	0	0	0	0	0	0	0	0	1
38	68	1	1	24.4444	0	0	0	1	1	0	0	0	0	0	0	0	0	0	0	0	1	0	0	0	0	0	1	0	248	354	141	36	5.2	80.3	0	351	39	61	0	0	0	0	0	0	0	0	0	0	1
39	56	0	1	29.4107	0	1	0	1	1	0	0	0	0	0	1	0	0	0	0	0	1	0	0	0	0	0	1	0	200	80	141	41	6.2	94.7	0	4806	333	55	0	0	0	0	0	0	0	0	0	1	0
40	70	1	1	27.8801	0	1	0	0	1	0	0	0	0	0	0	0	0	1	0	1	0	0	0	0	0	0	1	0	160	214	89	27	4.9	49.7	1	1953	226	72	0	0	1	0	1	0	0	0	0	0	1
41	81	1	1	25.8478	0	1	1	0	1	1	1	0	0	0	0	0	0	0	1	0	0	0	1	0	1	0	0	1	201	243	123	41	7.9	29.6	1	1497	43	30	1	1	1	0	1	0	1	0	0	1	0
42	80	1	1	18.4911	1	1	1	0	0	1	1	0	1	0	1	0	0	0	0	1	0	0	1	1	1	1	0	0	NA	NA	NA	NA	NA	3.6	1	303	56	NA	NA	0	1	0	1	0	1	0	1	0	0
43	89	1	0	18.8889	1	1	0	0	0	0	0	0	0	0	0	0	0	0	0	1	0	0	0	0	0	1	0	0	203	112	123	56	5.8	55.8	1	1778	215	48	0	0	0	0	1	0	0	0	1	0	0
44	62	0	1	26.6794	0	1	0	0	1	0	0	0	0	0	0	0	0	0	0	0	1	0	0	0	0	0	1	0	158	164	100	31	5.8	76.8	0	918	96	75	0	0	0	0	0	0	0	0	0	0	1
45	60	0	1	29.7609	0	0	0	1	1	0	0	0	0	0	0	0	0	1	1	0	0	0	0	0	0	1	0	0	233	311	145	38	5.9	61.2	0	5424	319	52	0	0	0	0	0	0	0	0	1	0	0
46	73	1	1	25.906	0	1	0	1	1	0	0	0	0	0	NA	0	0	0	0	0	1	0	0	0	0	1	0	0	214	146	142.8	42	5.9	86.4	0	1402	144	71	0	0	0	0	0	0	0	0	1	0	0
47	54	0	1	22.7583	0	0	1	0	1	0	NA	0	0	0	0	0	0	0	0	0	1	0	0	0	0	0	1	0	139	91	91	33	5.9	88.4	0	991	126	67	0	0	0	0	0	0	1	0	0	0	1
48	65	1	1	24.4898	0	0	0	0	0	0	0	0	0	0	0	0	0	0	0	0	1	0	0	0	0	1	0	0	211	115	135	53	5.4	83.9	0	1347	243	73	0	0	0	0	0	0	0	0	1	0	0
49	78	1	0	27.0552	0	1	0	0	1	0	0	0	0	0	1	0	0	0	0	1	0	0	0	0	0	0	1	0	202	98	129	49	6.2	65.8	0	882	80	66	0	0	0	0	1	0	0	0	0	0	1
50	58	0	0	19.1807	1	0	0	1	1	0	0	0	0	0	0	0	0	0	1	0	0	0	0	0	0	0	1	0	218	76	153	38	5.5	75.4	0	951	112	50	0	0	0	0	0	0	0	0	0	0	1
51	73	1	1	NA	NA	1	0	0	1	0	0	0	0	1	NA	0	0	0	1	0	0	0	1	0	1	0	1	0	135	130	61	48	5.6	66.8	0	3860	241	NA	NA	NA	NA	NA	NA	NA	NA	NA	0	0	1
52	72	1	0	27.2763	0	0	1	0	0	0	0	0	0	0	0	0	0	0	0	0	1	0	0	0	0	1	0	0	155	76	95	41	7.9	103	0	4351	556	58	0	0	0	0	0	0	1	0	1	0	0
53	55	0	1	27.0306	0	1	1	0	1	0	0	0	0	0	0	0	0	0	0	1	0	0	0	0	0	0	1	0	154	74	92	48	7.4	69.8	0	2478	299	55	0	0	0	0	1	0	1	0	0	0	1
54	66	1	1	23.9995	0	0	0	1	0	0	0	0	0	0	0	0	0	0	0	0	1	0	0	0	0	0	1	0	218	92	152	45	5.5	74.4	0	1951	186	63	0	0	0	0	0	1	0	0	0	1	0
55	44	0	1	24.093	0	1	0	1	1	0	0	0	0	0	0	0	0	0	1	0	0	0	0	0	0	0	1	0	268	156	187	39	6.2	83.6	0	2109	215	71	0	0	0	0	0	0	0	0	0	0	1
56	67	1	0	24.1965	0	0	1	1	0	0	0	0	0	0	1	0	0	0	0	0	1	0	0	0	0	1	0	0	258	39	167	72	13.7	131.1	0	972	60	65	0	0	0	0	0	0	0	0	1	0	0
57	78	1	1	23.2335	0	1	0	1	1	0	0	0	0	0	0	0	0	0	0	0	1	0	0	0	0	1	0	0	195	56	145	41	5.8	60.9	0	1105	130	52	0	0	0	0	0	0	0	0	1	0	0
58	62	0	1	27.9155	0	1	1	1	1	0	0	0	0	0	0	0	0	0	0	1	0	0	0	0	0	1	0	0	134	90	85	33	7.6	93.5	0	2857	340	54	0	1	0	0	0	1	1	1	1	0	0
59	75	1	0	23.6013	0	0	1	0	0	0	0	0	0	0	0	0	0	0	0	0	1	0	0	0	1	1	0	0	251	90	138	40	6.6	52.3	1	7631	459	22	1	0	0	0	0	0	0	0	1	0	0
60	79	1	1	26.3463	0	1	0	1	1	0	0	0	0	0	NA	0	0	0	1	0	0	0	0	0	0	1	0	0	260	325	174	24	6	24	1	409	78	NA	NA	0	0	0	0	0	0	0	1	0	0
61	78	1	1	24.093	0	0	0	0	0	0	0	0	0	0	0	0	0	1	0	0	1	0	0	0	0	0	1	0	175	36	123	43	6.3	82.1	0	748	89	64	0	0	0	0	0	0	0	0	0	0	1
62	77	1	1	24.0882	0	1	1	0	1	0	0	0	0	0	0	0	0	0	1	0	0	0	0	1	0	0	1	0	142	158	89	26	8.8	47.9	1	1655	403	62	0	1	0	0	0	0	1	0	0	0	1
63	52	0	1	25.1808	0	0	0	1	1	0	0	0	0	0	0	0	0	0	0	1	0	0	0	0	0	1	0	0	217	78	161	45	5.5	153.2	0	5748	681	73	0	0	0	0	0	0	0	0	1	0	0
64	73	1	1	23.8123	0	1	0	1	0	0	0	0	0	0	0	0	0	0	0	1	0	0	0	0	0	1	0	0	178	107	110	43	6.2	57.3	1	2002	172	63	0	0	0	0	1	1	0	0	1	0	0
65	84	1	0	26.4072	0	1	1	1	0	0	0	0	0	0	0	0	0	0	0	0	1	0	0	0	1	1	0	0	239	89	102	51	7.3	42	1	5474	957	55	0	1	0	0	0	1	0	0	1	0	0
66	73	1	1	24.7768	0	0	0	0	0	0	0	0	0	0	0	0	0	0	1	0	0	0	0	0	0	0	1	0	178	90	105	58	5.6	92.3	0	2176	216	60	0	0	0	0	0	0	0	0	0	0	1
67	50	0	1	28.6501	0	1	0	0	1	0	0	0	0	0	0	0	0	0	1	0	0	0	0	0	0	1	0	0	142	93	80	44	5.8	87.8	0	1795	190	70	0	1	0	0	1	0	0	0	1	0	0
68	65	1	1	21.8871	0	1	0	1	1	0	0	0	0	0	1	0	1	0	1	0	0	0	0	0	0	1	0	0	150	106	75.8	53	6.1	57.3	1	6457	240	47	0	1	1	0	1	1	0	0	1	0	0
69	68	1	1	24.5258	0	1	0	0	0	0	0	0	0	0	0	0	0	0	0	1	0	0	0	0	0	0	0	1	205	213	125	50	5.6	62.6	0	2126	233	73	0	1	0	0	0	0	0	0	0	1	0
70	80	1	1	21.2306	0	1	0	0	1	0	0	0	0	0	0	0	0	1	1	0	0	0	0	0	0	0	1	0	174	58	86	68	5.3	65.1	0	740	94	50.5	0	1	0	0	0	0	0	0	0	0	1
71	77	1	1	22.9591	0	0	0	0	1	0	0	0	0	0	0	0	0	0	0	1	0	0	0	0	0	0	1	0	197	99	137	33	6.4	101.2	0	1424	71	57.3	0	0	0	0	0	0	0	0	0	0	1
72	63	0	1	23.9188	0	1	0	0	1	0	0	0	0	0	0	0	0	0	0	0	1	0	0	0	0	0	1	0	176	94	102	51	5.9	107.2	0	148	10	56.2	0	1	0	0	1	0	0	0	0	0	1
73	95	1	1	26.5983	0	1	0	0	0	0	0	0	0	0	NA	0	0	0	1	0	0	0	0	0	0	1	0	0	181	63	111.4	57	6.3	42.2	1	476	33	NA	NA	0	0	1	0	0	0	0	1	0	0
74	73	1	1	21.0772	0	0	0	0	1	0	0	0	0	0	0	0	0	0	0	0	1	0	0	0	0	1	0	0	195	41	95	55	5.8	83.7	0	4333	547	44.5	0	0	0	0	0	0	0	0	1	0	0
75	87	1	1	18.8776	1	1	0	1	0	0	0	0	0	0	NA	0	0	0	0	0	1	0	0	0	0	1	0	0	260	56	158	80	5.5	47.5	1	4963	458	37.2	1	0	0	0	1	0	0	0	1	0	0
76	85	1	0	23.1111	0	1	0	0	0	0	0	0	0	0	0	0	0	1	0	1	0	0	0	0	0	0	1	0	224	115	133	63	5.8	68.8	0	893	122	64.1	0	NA	NA	NA	NA	0	0	0	0	0	1
77	55	0	1	27.1809	0	1	1	1	1	0	0	0	0	0	0	0	0	0	0	0	1	0	0	0	0	1	0	0	235	185	180	26	9.2	86.7	0	86	5	45.9	0	0	0	0	0	0	0	0	1	0	0
78	60	0	1	29.4108	0	0	0	0	1	0	0	0	0	0	0	0	0	0	1	0	0	0	0	0	0	0	1	0	160	124	115	33	6.3	76.5	0	2295	224	62.9	0	0	0	0	0	0	0	0	0	0	1
79	68	1	1	19.7232	1	0	1	0	1	0	0	0	0	0	0	0	0	0	1	0	0	0	0	0	0	1	0	0	195	144	116	50	7.7	54.2	1	3244	198	26.7	1	0	0	0	0	0	0	0	1	0	0
80	86	1	0	27.5556	0	1	1	1	0	0	0	0	0	0	0	0	0	1	0	1	0	0	0	0	0	0	1	0	216	159	133	55	8.2	36.7	1	56	2	62.9	0	0	0	1	1	1	0	0	0	0	1
81	75	1	1	22.1453	0	1	1	1	1	1	1	0	1	0	0	0	0	0	1	0	0	0	0	1	0	0	1	0	125	84	73	33	8	34.1	1	2407	182	56.4	0	1	0	0	1	1	0	0	0	0	1
82	63	0	0	24.0346	0	1	0	1	0	0	0	0	0	0	0	0	0	0	0	0	1	0	0	0	0	0	0	1	219	32	155	50	5.7	106.9	0	4491	438	57	0	0	0	0	0	1	0	0	0	1	0
83	66	1	1	27.9593	0	0	0	0	0	0	0	0	0	0	0	0	0	0	1	0	0	0	0	0	0	0	1	0	174	115	108	49	6.3	47.3	1	1362	153	50.4	0	0	0	0	0	0	0	0	0	0	1
84	43	0	1	27.968	0	1	1	0	1	0	0	0	0	0	0	0	0	0	1	0	0	0	0	0	0	0	1	0	180	221	125	27	6.8	72.2	0	1942	179	58.5	0	0	0	0	0	0	0	0	0	0	1
85	64	0	1	25.8166	0	0	0	1	1	0	1	0	0	0	0	0	0	0	1	0	0	0	0	1	1	0	1	0	299	146	189	36	6.3	65.2	0	2498	257	65.6	0	0	0	0	0	0	0	0	0	1	0
86	71	1	1	24.3418	0	1	0	0	1	0	0	0	0	0	0	0	0	0	0	0	1	0	0	0	0	0	1	0	203	94	136	45	5.5	119.2	0	3438	432	53.9	0	1	1	0	1	0	0	0	0	0	1
87	80	1	1	23.9574	0	0	0	0	1	0	0	0	0	0	0	1	0	0	1	0	0	0	0	0	0	0	1	0	143	95	90	34	6.1	52.7	1	1789	181	66.4	0	0	0	0	0	0	0	0	0	0	1
88	67	1	0	30.4889	0	1	0	0	0	0	0	0	0	0	0	0	0	0	1	0	0	0	0	1	0	1	0	0	186	102	94	64	6.1	94.7	0	3526	476	56.3	0	0	0	0	1	0	0	0	1	0	0
89	62	0	1	29.4076	0	1	0	1	0	0	0	0	0	0	0	0	0	0	0	1	0	0	0	0	0	1	0	0	248	179	173.2	39	5.6	69.1	0	1712	4	75.2	0	0	0	0	1	0	0	0	1	0	0
90	59	0	1	25.0995	0	1	0	0	1	0	0	0	0	0	0	0	0	0	1	0	0	0	0	1	1	0	1	0	159	175	110	27	5.6	84.9	0	1885	312	57	0	1	0	0	1	0	0	0	0	0	1
91	49	0	1	37.3702	0	0	1	1	1	0	0	0	0	0	0	0	0	0	0	1	0	0	0	0	0	1	0	0	244	92	196	31	7	109	0	283	3	64	0	0	0	0	0	0	0	0	1	0	0
92	41	0	1	26.3668	0	0	0	0	1	0	0	0	0	0	0	0	0	0	1	0	0	0	0	0	0	0	1	0	235	687	129	NA	6.4	70.7	0	3745	417	50.4	0	0	0	0	0	0	0	0	0	0	1
93	97	1	1	22.4839	0	0	0	0	0	0	0	0	0	0	1	0	0	0	0	0	1	0	0	0	0	1	0	0	154	62	91	47	6.1	30	1	4603	383	43.8	0	0	0	0	0	0	0	0	1	0	0
94	49	0	1	26.8923	0	0	0	0	1	0	0	0	0	0	0	0	0	0	0	0	1	0	0	0	0	0	1	0	162	83	112	33	5.5	63.5	0	2256	268	69.6	0	0	0	0	0	0	0	0	0	0	1
95	79	1	0	27.969	0	1	0	1	0	0	0	0	0	0	0	0	0	1	0	0	0	1	0	0	0	0	1	0	215	94	151	50	6.3	100.4	0	3395	327	48.9	0	0	0	0	0	1	0	0	0	0	1
96	76	1	1	20.3857	0	1	0	0	1	0	0	0	0	0	0	0	0	0	1	0	0	0	0	0	0	1	0	0	122	51	71	43	5.3	66.9	0	9635	417	45.2	0	0	0	0	0	0	0	0	1	0	0
97	54	0	1	26.1224	0	1	0	1	0	0	0	0	0	0	0	0	0	0	1	0	0	0	0	1	1	1	0	0	223	96	155	51	6.2	58.5	1	14122	582	32.7	1	1	0	0	1	0	0	0	1	0	0
98	49	0	1	26.2976	0	0	1	1	1	0	0	0	0	0	0	0	0	0	0	1	0	0	0	0	0	0	1	0	223	164	126	65	8.6	119.7	0	1074	37	55.5	0	0	0	0	0	1	1	0	0	0	1
99	61	0	1	23.1837	0	0	0	0	0	0	0	0	0	0	0	0	0	0	1	0	0	0	0	0	0	1	0	0	173	65	121	39	5.6	70.3	0	4238	290	47.3	0	0	0	0	0	0	0	0	1	0	0
100	42	0	1	22.8571	0	0	0	0	1	0	0	0	0	0	0	0	0	0	0	1	0	0	0	0	0	1	0	0	113	88	58	40	5.2	88.3	0	904	102	48.2	0	0	0	0	0	0	0	0	1	0	0
101	77	1	1	21.1773	0	1	0	0	0	0	0	0	0	0	NA	0	0	0	1	0	0	0	1	0	0	0	1	0	179	62	100	60	5.7	49.3	1	1125	100	64.8	0	0	0	0	1	0	0	0	0	0	1
102	90	1	0	23.5556	0	1	1	1	0	0	0	0	0	0	NA	0	0	0	1	0	0	0	0	0	0	1	0	0	252	189	163	50	6.5	34.5	1	1498	112	NA	NA	1	0	0	1	0	0	0	1	0	0
103	85	1	0	17.8571	1	1	0	1	1	0	0	0	0	0	0	0	0	0	1	0	0	0	0	0	0	1	0	0	206	59	167	89	5.6	95	0	2769	457	38.4	1	1	0	0	1	0	0	0	1	0	0
104	89	1	1	18.6453	1	0	0	0	0	0	0	0	0	0	0	0	0	0	0	0	1	0	0	0	0	1	0	0	131	45	73	43	5.7	79	0	1792	233	43.5	0	0	0	0	0	0	0	0	1	0	0
105	72	1	1	23.7338	0	1	0	0	1	0	0	0	0	0	0	0	0	0	1	0	0	0	0	0	0	0	1	0	153	62	76	61	5.8	84	0	1156	145	58.1	0	1	0	1	0	0	0	0	0	0	1
106	88	1	1	27.5482	0	0	0	0	1	0	0	0	0	0	0	0	0	0	1	0	0	0	0	0	0	1	0	0	180	81	121	38	5.9	46.1	1	7994	1059	55.1	0	0	0	0	0	0	0	0	1	0	0
107	84	1	1	24.8016	0	1	1	0	1	0	0	0	0	0	0	0	0	0	0	0	1	0	0	0	0	1	0	0	173	112	110.6	40	7.8	73.4	0	542	25	NA	NA	0	0	0	0	0	1	0	1	0	0
108	86	1	0	17.002	1	1	0	0	0	0	0	0	0	0	NA	0	0	0	1	0	0	0	0	0	0	0	1	0	188	30	130	49	5.9	53.1	1	1961	120	45.5	0	0	0	1	0	0	0	0	0	0	1
109	79	1	1	24.4827	0	0	0	0	0	0	0	0	0	0	0	0	0	0	1	0	0	0	0	0	0	0	1	0	160	556	112	40	5.7	78.1	0	1101	77	63.3	0	0	0	0	0	0	0	0	0	0	1
110	76	1	1	19.5312	1	1	1	0	1	1	0	0	0	0	0	0	0	1	1	0	0	0	0	0	0	1	0	0	160	131	108	34	7.6	77.8	0	996	56	54	0	1	0	0	1	0	1	0	1	0	0
111	77	1	0	20.3464	0	1	1	1	0	0	0	0	0	0	1	0	0	0	1	0	0	0	0	1	1	1	0	0	117	36	65	42	6.3	57.8	1	1616	76	62.9	0	1	0	0	0	1	1	0	1	0	0
112	69	1	0	25.3203	0	1	1	1	0	0	1	0	0	0	0	0	0	0	1	0	0	0	0	0	0	0	1	0	169	140	113	30	6.6	102.2	0	1193	126	58.3	0	1	1	1	1	1	1	1	0	0	1
113	42	0	1	26.2596	0	0	1	0	0	0	0	0	0	0	0	0	0	0	0	1	0	0	0	0	0	1	0	0	233	477	115	29	8.5	112	0	1511	101	58.8	0	0	0	0	0	0	1	0	1	0	0
114	69	1	1	30.0914	0	1	0	0	1	0	0	0	0	0	0	0	0	0	1	0	0	0	0	0	0	1	0	0	156	84	106	29	5.6	54.6	1	4410	496	55.9	0	1	0	0	1	0	0	0	1	0	0
115	79	1	1	24.9503	0	0	1	1	0	0	0	0	0	0	1	0	0	0	0	1	0	0	0	0	0	1	0	0	213	73	143	55	7.3	66.7	0	623	58	49.6	0	0	0	0	0	1	1	0	1	0	0
116	54	0	1	23.5078	0	1	0	0	0	0	0	0	0	0	0	0	0	0	1	0	0	0	0	0	0	1	0	0	193	163	116	44	5.8	73.8	0	340	28	62	0	0	0	0	0	0	0	0	1	0	0
117	68	1	0	24.3398	0	0	1	0	1	0	0	0	0	0	0	0	0	0	1	0	0	0	0	0	0	0	1	0	214	219	133	35	13.3	79	0	755	47	72	0	0	0	0	0	0	0	0	0	0	1
118	79	1	1	26.9531	0	0	0	1	1	1	1	0	0	0	0	0	0	0	0	0	1	0	0	0	0	0	1	0	150	93	96	39	5.8	48	1	2226	150	50	0	0	0	0	0	1	0	0	0	0	1
119	72	1	0	28.8879	0	0	0	1	0	0	0	0	0	0	0	0	0	0	1	0	0	0	0	0	0	0	1	0	234	44	181	38	5.8	93.8	0	481	54	58	0	0	0	0	0	0	0	0	0	0	1
120	68	1	1	21.7365	0	1	1	0	1	0	0	0	0	0	0	0	0	0	0	0	1	0	0	0	0	1	0	0	161	46	67	76	9.6	105.3	0	6009	371	60.4	0	1	0	0	0	0	1	0	1	0	0
121	41	0	1	22.8374	0	0	0	0	1	0	0	0	0	0	0	0	0	0	1	0	0	0	1	0	1	1	0	0	181	162	119	34	5.4	90.2	0	583	35	61.7	0	0	0	0	0	0	0	0	1	0	0
122	68	1	1	25.0399	0	1	0	1	1	0	0	0	0	0	0	0	0	0	1	0	0	0	0	0	0	0	1	0	138	145	75	43	5.7	66.8	0	3865	337	66.8	0	0	0	0	1	1	0	0	0	0	1
123	69	1	1	29.4023	0	1	0	1	1	0	0	0	0	0	0	0	0	1	0	1	0	0	0	0	0	0	1	0	156	194	92	32	6.1	48	1	1148	81	NA	NA	1	0	0	1	1	0	0	0	0	1
124	67	1	1	25.5937	0	0	0	0	1	0	0	0	0	0	0	0	0	0	0	1	0	0	0	0	0	0	1	0	131	52	61	51	5.9	64.3	0	692	35	54.2	0	0	0	0	0	0	0	0	0	0	1
125	54	0	1	24.3646	0	1	0	0	1	0	0	0	0	0	NA	0	0	0	1	0	0	0	0	0	0	1	0	0	163	55	110	40	5.6	58.5	1	2165	275	55.4	0	0	0	0	0	0	0	0	0	1	0
126	43	0	0	30.854	0	0	0	0	0	0	0	0	0	0	0	0	0	0	0	1	0	0	1	0	0	1	0	0	160	106	96	51	5.5	76.7	0	921	104	62	0	0	0	0	0	0	0	0	1	0	0
127	58	0	1	21.2585	0	1	1	1	1	0	0	0	0	0	0	0	0	0	0	0	1	0	0	0	0	1	0	0	147	64	83	41	6	59.8	1	5653	555	37.8	1	1	0	0	1	1	1	0	1	0	0
128	44	0	1	25.9043	0	0	1	0	1	0	0	0	0	0	0	0	0	0	1	0	0	0	0	0	0	0	1	0	141	108	77	41	10.7	98.3	0	1610	178	63.5	0	0	0	0	0	0	1	0	0	0	1
129	76	1	1	19.8413	1	1	0	0	1	0	0	0	0	0	0	1	0	0	0	0	1	0	0	0	0	0	1	0	156	63	106	42	5.3	94.4	0	1920	212	53.6	0	0	0	0	1	0	0	0	0	0	1
130	49	0	0	36.2123	0	1	0	1	1	1	1	0	0	0	0	0	0	0	1	0	0	0	0	0	0	0	1	0	163	151	105	35	6	125.1	0	2469	341	45.9	0	1	0	0	1	1	0	0	0	0	1
131	77	1	0	22.8269	0	0	0	1	0	0	0	0	0	0	0	0	0	0	1	0	0	0	0	1	1	0	1	0	288	94	212	54	6.2	38.7	1	1674	74	66.2	0	0	0	0	0	0	0	0	0	0	1
132	86	1	0	16.8887	1	0	0	0	0	0	0	0	0	0	0	0	0	1	1	0	0	0	0	0	0	1	0	0	209	22	123	66	5.7	73.8	0	2047	279	59.8	0	0	0	0	0	0	0	0	1	0	0
133	61	0	1	22.546	0	1	1	1	1	0	0	0	0	0	0	0	0	0	1	0	0	0	0	0	0	0	1	0	171	170	96	46	6.5	65.3	0	3084	286	58.3	0	1	0	0	0	1	1	0	0	0	1
134	80	1	1	16.225	1	1	1	0	0	0	0	0	0	0	NA	0	0	0	0	0	1	0	0	0	0	1	0	0	142	57	69	54	5.3	15.9	1	160	7	30.6	1	1	0	0	0	0	0	1	1	0	0
135	64	0	1	22.4322	0	0	0	1	1	0	0	0	0	0	1	0	0	0	1	0	0	0	1	0	1	1	0	0	216	141	158	35	6.3	42.4	1	987	69	71.3	0	0	0	0	0	0	0	0	1	0	0
136	84	1	0	20.4082	0	1	0	0	0	0	0	0	0	0	NA	0	0	0	0	0	1	0	0	0	0	1	0	0	169	57	108	42	5.9	56.7	1	678	100	59.5	0	0	0	0	0	0	0	0	1	0	0
137	52	0	1	27.2173	0	1	0	1	1	0	0	0	0	0	0	0	0	0	0	1	0	0	0	0	0	1	0	0	252	152	190	42	5.9	69.2	0	3298	258	38.5	1	1	0	1	0	0	0	0	1	0	0
138	90	1	1	18.3975	1	1	0	0	0	0	0	0	0	0	NA	0	0	0	1	0	0	0	0	0	0	1	0	0	145	57	79	47	5.5	39	1	5613	834	34.1	1	0	0	0	1	0	0	0	1	0	0
139	69	1	1	19.487	1	1	1	0	1	0	0	0	0	0	0	0	0	0	1	0	0	0	0	0	1	0	0	1	158	49	91	52	8.1	33.7	1	4240	339	56	0	0	0	0	0	0	1	0	0	1	0
140	87	1	1	21.4844	0	1	0	0	1	0	0	0	0	0	1	0	0	0	0	1	0	0	0	0	1	1	0	0	181	95	115	47	6.1	22.5	1	1178	132	27.4	1	1	1	1	1	0	0	0	1	0	0
141	57	0	1	25.4694	0	1	0	0	0	0	0	0	0	0	0	0	0	0	1	0	0	0	0	0	0	1	0	0	229	164	NA	NA	5.5	58.2	1	1847	104	63.2	0	1	0	0	0	0	0	0	1	0	0
142	84	1	0	20.8247	0	1	1	0	0	0	0	0	1	0	0	0	0	0	1	0	0	0	0	0	0	0	1	0	151	62	97	40	5.7	3.2	1	305	38	47.2	0	1	0	0	0	0	0	1	0	0	1
143	81	1	1	23.8744	0	1	0	0	0	0	0	0	0	0	0	0	0	0	1	0	0	0	0	0	1	0	1	0	137	84	86	35	5.4	47.2	1	2219	207	18.7	1	1	0	1	1	0	0	0	0	0	1
144	64	0	1	20.7612	0	0	0	0	1	0	0	0	0	0	0	0	0	0	1	0	0	0	0	0	0	0	1	0	191	66	124	56	5.8	97.5	0	2735	323	53	0	0	0	0	0	0	0	0	0	0	1
145	48	0	1	29.0657	0	1	0	1	1	0	0	0	0	0	0	0	0	0	1	0	0	0	0	0	0	0	1	0	229	374	NA	NA	NA	35.1	1	2062	197	58	0	1	0	0	0	1	0	0	0	0	1
146	61	0	1	21.2585	0	1	0	0	1	0	0	0	0	0	0	0	0	0	0	1	0	0	0	0	0	1	0	0	130	74	85.2	30	5.6	84.1	0	4507	545	50.8	0	0	0	0	0	0	0	0	1	0	0
147	46	0	1	24.7721	0	1	1	1	1	0	0	0	0	0	0	0	0	0	0	1	0	0	0	0	0	0	1	0	251	433	143	37	11.3	144.3	0	1944	184	44.5	0	0	0	0	0	0	1	0	0	0	1
148	40	0	1	34.0866	0	0	1	1	1	0	0	0	0	0	0	0	0	0	1	0	0	0	0	0	0	1	0	0	229	549	123	33	6.1	115.6	0	2804	236	62	0	0	0	0	0	0	1	0	1	0	0
149	69	1	1	18.8707	1	1	0	0	0	0	0	0	0	0	0	0	0	1	1	0	0	0	0	0	0	0	1	0	152	88	102.4	32	5.7	68.7	0	521	46	63	0	0	0	0	0	0	0	0	0	0	1
150	46	0	1	22.46	0	0	0	1	1	0	0	0	0	0	0	0	0	0	0	0	1	0	0	0	0	0	1	0	241	102	181.6	39	5.6	101.9	0	647	59	51.3	0	0	0	0	0	0	0	0	0	0	1
151	48	0	1	27.0416	0	0	1	0	1	0	0	0	0	0	0	0	0	0	1	0	0	0	0	0	0	1	0	0	204	372	130	30	7.7	86.2	0	2983	302	48.8	0	0	0	0	0	0	0	0	1	0	0
152	85	1	0	23.0681	0	1	0	1	0	0	0	0	0	0	0	0	0	0	1	0	0	0	0	0	0	0	1	0	187	59	134	37	6.2	41.4	1	1151	102	57.1	0	1	0	1	0	0	0	0	0	0	1
153	69	1	0	26.1719	0	1	0	1	0	0	0	0	0	0	0	0	0	0	0	1	0	0	0	0	0	1	0	0	348	145	245	68	5.9	87	0	2692	353	48.4	0	0	0	0	0	0	0	0	1	0	0
154	64	0	1	28.8754	0	1	0	0	1	0	0	0	1	0	0	0	0	0	0	0	1	0	0	0	0	1	0	0	187	97	133.6	34	6	73.1	0	6711	824	55.7	0	0	0	0	0	0	0	0	1	0	0
155	69	1	1	21.6345	0	1	1	1	1	1	1	0	0	0	0	0	0	0	0	1	0	0	0	0	0	0	1	0	115	78	68	29	6.7	18.5	1	1499	163	39.9	1	1	0	0	0	1	0	1	0	0	1
156	65	1	1	26.1962	0	1	1	0	0	0	0	0	0	0	0	0	0	0	1	0	0	0	0	0	0	0	0	1	137	67	83	38	7.1	69	0	2331	393	49.6	0	0	1	0	1	0	0	1	0	1	0
157	73	1	1	20.5693	0	0	0	0	1	0	0	0	0	0	0	0	0	0	1	0	0	0	0	0	1	1	0	0	NA	78	89	45	5.3	68.5	0	6473	768	35.1	1	0	0	0	0	0	0	0	1	0	0
158	65	1	1	23.4375	0	1	1	0	0	0	0	0	0	0	0	0	0	0	1	0	0	0	1	1	1	1	0	0	147	93	93	33	7.3	94.1	0	1309	65	65.9	0	0	0	0	0	0	0	0	1	0	0
159	66	1	0	22.0604	0	1	0	0	0	0	0	0	0	0	0	0	0	0	1	0	0	0	0	0	0	0	0	1	163	127	89	49	6.4	92	0	576	83	62.7	0	0	0	0	0	0	0	0	0	1	0
160	84	1	0	17.0096	1	0	0	0	0	0	0	0	0	0	NA	0	0	0	1	0	0	0	0	0	0	1	0	0	156	49	93.2	53	6.1	85.8	0	1282	139	48.9	0	0	0	0	0	0	0	0	1	0	0
161	45	0	1	19.6511	1	0	0	0	1	0	0	0	0	0	0	0	0	0	1	0	0	0	0	0	0	0	1	0	176	169	111	34	5.6	111.7	0	2861	464	46.9	0	0	0	0	0	0	0	0	0	0	1
162	44	0	1	35.9184	0	1	1	1	1	0	0	0	0	0	0	0	0	0	1	0	0	0	0	0	0	0	1	0	290	508	168	41	9	71.2	0	6902	628	36.3	1	0	0	0	0	0	0	0	0	0	1
163	64	0	1	26.4721	0	1	1	1	1	0	0	0	0	0	1	0	0	0	1	0	0	0	0	0	0	0	1	0	219	688	NA	NA	7.3	60.1	0	1918	52	50.6	0	0	0	0	1	1	1	0	0	1	0
164	89	1	0	21.58	0	1	1	0	0	0	0	0	0	0	NA	0	0	0	0	0	1	0	0	0	0	1	0	0	217	91	100	76	6.6	40.9	1	2389	333	46.4	0	0	0	0	0	0	0	0	1	0	0
165	75	1	1	23.2335	0	1	1	0	1	0	0	0	0	0	0	0	0	0	0	1	0	0	0	0	0	1	0	0	186	316	92	38	7.2	83	0	600	38	66.9	0	0	0	0	0	0	0	0	1	0	0
166	28	0	1	31.3448	0	0	0	0	1	0	0	0	0	0	0	0	0	0	1	0	0	0	0	0	0	0	1	0	178	76	112	50	6	77.1	0	4376	461	50.2	0	0	0	0	0	0	0	0	0	0	1
167	86	1	1	22.8047	0	NA	NA	0	0	0	0	0	0	0	0	0	0	0	0	0	1	0	0	0	0	0	1	0	146	93	80	44	5.9	71.9	0	1414	184	56.5	0	0	0	0	0	0	0	0	0	0	1
168	66	1	1	31.1791	0	1	0	1	0	0	0	0	0	0	1	1	0	0	1	0	0	0	0	0	0	1	0	0	294	122	209	49	6.2	146.8	0	2298	352	64.1	0	0	0	0	0	0	0	0	1	0	0
169	64	0	1	21.7993	0	0	0	1	0	0	0	0	0	0	0	0	0	0	0	0	1	0	0	0	0	1	0	0	254	71	153	43	6.3	106.7	0	4884	726	35.5	1	0	0	0	0	0	0	0	1	0	0
170	84	1	0	22	0	1	0	0	0	0	0	0	0	0	NA	0	0	0	1	0	0	0	0	1	1	0	1	0	105	50	45	33	5.8	16.8	1	2442	143	65.7	0	0	0	1	1	0	0	0	0	0	1
171	31	0	1	28.075	0	1	0	0	1	0	0	0	0	0	0	0	0	0	0	0	1	0	0	0	0	1	0	0	140	51	NA	NA	5.9	165.4	0	6872	851	37	1	0	0	0	0	0	0	0	1	0	0
172	45	0	1	23.5615	0	0	0	0	1	0	0	0	0	0	NA	0	0	0	0	0	1	0	0	0	0	1	0	0	173	149	131	22	5.8	106	0	1738	150	59.7	0	0	0	0	0	0	0	0	1	0	0
173	74	1	1	25.0762	0	0	0	0	0	0	0	0	0	0	0	0	0	0	0	0	1	0	0	0	0	1	0	0	202	167	109	62	5.4	110.7	0	200	16	53.8	0	0	0	0	0	0	0	0	1	0	0
174	67	1	0	23.6486	0	1	0	1	0	0	0	0	0	0	0	0	0	0	0	0	1	0	0	0	0	1	0	0	272	90	197	54	5.7	89.6	0	328	33	72.6	0	0	0	0	0	0	0	0	1	0	0
175	43	0	1	26.7299	0	1	0	1	1	0	0	0	0	0	0	0	0	0	0	1	0	0	0	0	0	1	0	0	304	167	224	56	5.5	134.8	0	258	14	70.7	0	0	0	0	0	0	0	0	1	0	0
176	44	0	1	31.3469	0	0	1	0	0	0	0	0	0	0	0	0	0	0	1	0	0	0	1	0	1	1	0	0	178	215	97	50	9.9	84.7	0	7959	386	45	0	NA	NA	NA	NA	1	1	0	1	0	0
177	88	1	1	22.151	0	1	0	0	0	0	0	0	0	0	NA	0	0	0	1	0	0	0	0	0	0	1	0	0	174	64	115	42	5.8	78.1	0	2355	420	48.1	0	0	0	0	0	0	0	0	1	0	0
178	51	0	1	30.4498	0	NA	0	0	1	0	0	0	0	0	0	0	0	0	1	0	0	0	0	0	0	1	0	0	164	106	122	29	5.8	83.5	0	7419	661	48.7	0	0	0	0	0	0	0	0	1	0	0
179	83	1	1	22.7076	0	1	1	1	NA	0	0	0	0	0	0	0	0	0	1	0	0	0	0	1	1	0	1	0	200	136	154	21	7.2	13.6	1	283	24	52.7	0	1	0	0	0	1	0	0	0	0	1
180	70	1	0	15.4141	1	NA	0	0	1	0	0	0	0	0	0	0	0	1	1	0	0	0	0	0	0	0	1	0	109	86	62	25	5.1	43.8	1	250	29	59	0	0	0	0	0	0	0	0	0	0	1
181	39	0	1	29.1295	0	1	0	0	0	0	0	0	0	0	0	0	0	0	1	0	0	0	0	0	0	0	1	0	170	173	105	32	6	120.7	0	3197	205	64.5	0	1	0	0	0	0	1	0	0	1	0
182	68	1	1	23.4375	0	0	0	0	NA	0	0	0	0	0	NA	0	0	0	1	0	0	0	1	1	1	0	1	0	125	49	73	33	5.6	63.4	0	5420	448	NA	NA	0	0	0	0	0	0	0	0	0	1
183	65	1	1	23.4375	0	1	1	1	NA	1	1	0	0	0	0	0	0	0	1	0	0	0	0	0	0	1	0	0	129	35	69	46	7.4	110.4	0	4207	401	44.8	0	1	1	0	0	1	1	0	1	0	0
184	73	1	0	24	0	1	1	0	0	0	0	0	1	0	0	0	0	0	1	0	0	0	0	0	0	1	0	0	132	64	69	47	5.4	5.5	1	1341	179	56.2	0	0	1	0	0	0	0	0	1	0	0
185	50	0	1	24.281	0	1	0	0	NA	0	0	0	0	0	0	0	0	0	1	0	0	0	0	0	0	1	0	0	177	93	18	46	5.4	101.1	0	2102	209	34.4	1	0	0	0	0	0	0	0	1	0	0
186	70	1	0	20.5693	0	1	1	0	0	0	0	0	0	0	0	0	0	0	1	0	0	0	0	0	0	1	0	0	191	47	123	51	9.5	78.3	0	658	91	48	0	0	0	0	1	0	1	1	1	0	0
187	66	1	1	20.7967	0	1	0	0	1	0	0	0	0	0	0	0	0	0	1	0	0	0	0	0	0	1	0	0	168	62	NA	NA	6	88.9	0	3426	353	52.7	0	0	0	0	0	0	0	0	1	0	0
188	70	1	1	25.7117	0	1	1	NA	1	0	0	0	0	0	1	0	0	0	0	0	1	0	0	0	0	1	0	0	192	125	133	34	7.9	22.6	1	4086	260	52.5	0	0	0	0	0	0	0	0	1	0	0
189	67	1	1	29.7521	0	1	0	0	0	0	0	0	0	0	0	0	0	0	1	0	0	0	0	0	0	1	0	0	169	126	111.8	32	6.2	58.7	1	1896	253	59.3	0	1	0	0	1	0	0	0	1	0	0
190	88	1	1	22.98	0	1	0	1	NA	0	0	0	0	0	NA	0	0	0	1	0	0	0	0	0	1	1	0	0	205	43	140	50	5.8	18.1	1	7761	1033	19.9	1	0	0	0	1	0	0	0	1	0	0
191	71	1	1	25.8166	0	0	1	0	1	0	0	0	0	0	0	0	0	0	0	0	1	0	0	0	0	1	0	0	191	64	134	34	5.7	71.9	0	6776	742	50.3	0	0	0	0	0	0	1	0	1	0	0
192	75	1	1	25.3444	0	1	0	1	0	1	1	0	0	0	0	0	0	0	0	1	0	0	0	0	0	0	1	0	142	71	75	47	5.9	47.8	1	1960	196	48.8	0	1	0	0	1	1	0	0	0	0	1
193	61	0	1	30.0838	0	1	1	1	1	0	0	0	0	0	0	0	0	0	0	1	0	0	0	0	0	0	1	0	214	224	141	43	7.1	110.3	0	2540	162	65.6	0	0	0	0	0	0	0	0	0	0	1
194	61	0	1	22.7615	0	1	0	1	0	1	1	0	0	0	0	0	0	0	1	0	0	0	0	0	0	0	1	0	121	66	67.8	40	6.1	59.6	1	1833	234	55.8	0	0	0	0	0	1	0	0	0	0	1
195	48	0	1	23.3747	0	0	0	0	1	0	0	0	0	0	0	0	0	0	1	0	0	0	1	1	1	0	1	0	156	54	114.2	31	6.3	48	1	3761	451	54	0	0	0	0	0	0	0	0	0	0	1
196	46	0	1	29.7442	0	1	1	0	1	1	1	0	0	0	0	0	0	0	1	0	0	0	0	0	0	1	0	0	209	200	139	47	8.8	67.6	0	2743	195	47.5	0	1	1	0	0	0	1	0	1	0	0
197	77	1	1	22.9421	0	1	0	1	0	0	0	0	0	0	0	0	0	0	1	0	0	0	0	0	0	1	0	0	233	158	168	42	6.1	70.2	0	1694	189	61.1	0	0	0	0	0	0	0	0	1	0	0
198	65	1	1	28.1473	0	1	1	0	1	0	0	0	0	0	0	0	0	0	1	0	0	0	0	0	1	0	1	0	144	68	71	59	8.1	60.5	0	777	56	80.3	0	0	0	0	0	0	1	0	0	0	1
199	52	0	1	24.4898	0	1	1	NA	1	0	0	0	0	0	0	0	0	0	1	0	0	0	0	0	0	0	0	1	130	118	72.4	34	7.7	59.8	1	685	134	62.4	0	1	0	0	1	0	1	0	0	1	0
200	86	1	1	22.6562	0	1	0	0	0	0	0	0	0	0	0	0	0	1	0	0	1	0	0	0	0	1	0	0	115	51	56.8	48	6.3	53.4	1	368	50	65.8	0	0	0	0	0	0	0	0	1	0	0
201	64	0	0	19.313	1	1	1	0	0	0	0	0	0	0	0	0	0	0	1	0	0	0	0	0	0	1	0	0	176	43	91	71	7.2	62.3	0	222	21	63.4	0	0	0	0	0	0	0	0	1	0	0
202	54	0	1	22.8571	0	1	0	1	1	0	0	0	0	0	0	0	0	0	1	0	0	0	0	1	0	0	1	0	216	166	147	43	5.6	82.2	0	2941	180	56.8	0	1	0	0	0	0	0	0	0	0	1
203	65	1	1	23.6244	0	1	0	1	0	0	0	0	0	0	0	0	0	0	1	0	0	0	0	0	0	1	0	0	152	49	98.2	44	6.3	97.1	0	1547	163	51.4	0	1	0	0	1	1	0	0	1	0	0
204	48	0	1	28.3447	0	1	1	NA	1	0	0	0	0	0	1	0	0	0	1	0	0	0	0	0	0	0	1	0	193	274	129	30	13.3	37.9	1	9345	391	41.2	0	0	0	0	0	0	0	1	0	0	1
205	35	0	1	25.95	0	NA	1	NA	NA	0	0	0	0	0	NA	0	0	0	1	0	0	0	1	1	1	1	0	0	181	201	118.8	22	10.7	36.2	1	19025	1246	NA	NA	0	0	0	0	0	0	0	1	0	0
206	59	0	1	26.09	0	1	1	1	0	0	0	0	0	0	0	0	0	0	1	0	0	0	0	0	0	0	1	0	144	72	94.6	35	9.4	58.3	1	1444	133	50.4	0	0	0	0	0	0	0	0	0	0	1
207	58	0	1	24.2123	0	1	0	1	1	0	0	0	0	0	0	0	0	0	1	0	0	0	0	0	0	1	0	0	180	113	100	57	5.6	73.2	0	1943	256	59.3	0	0	0	0	0	0	0	0	1	0	0
208	77	1	1	21.716	0	1	0	0	0	0	0	0	0	0	0	0	0	0	0	0	1	0	0	0	0	0	1	0	171	115	108	32	5.3	49.8	1	1772	153	60.5	0	0	0	0	0	0	0	0	0	0	1
209	84	1	1	17.2248	1	1	0	0	1	0	0	0	0	0	0	0	0	0	0	0	1	0	0	0	0	1	0	0	241	88	156.4	67	5.5	65	0	2639	322	53.8	0	0	0	0	0	0	0	0	1	0	0
210	70	1	1	26.079	0	1	1	1	0	0	0	0	0	0	0	0	0	0	1	0	0	0	0	0	0	1	0	0	235	113	178	43	7.2	62.8	0	3213	332	31.3	1	0	0	0	0	0	0	0	1	0	0
211	84	1	1	23.4375	0	1	0	NA	0	0	0	0	0	0	0	0	0	0	1	0	0	0	0	0	1	1	0	0	158	82	84	56	5.1	63.3	0	7923	689	44.3	0	1	0	1	0	0	0	0	1	0	0
212	86	1	1	21.6441	0	1	0	NA	1	0	0	0	0	0	0	0	0	0	1	0	0	0	0	0	0	0	0	1	162	82	100.6	45	5.9	71.9	0	1854	319	68.8	0	1	0	0	0	0	0	0	0	1	0
213	87	1	0	21.679	0	1	1	NA	0	0	0	0	0	0	0	0	0	1	1	0	0	0	0	0	0	0	1	0	177	54	75	77	10.6	83.1	0	1982	299	60.6	0	0	0	0	0	0	0	1	0	0	1
214	73	1	1	23.2386	0	1	0	1	NA	0	0	0	0	0	0	0	0	0	1	0	0	0	0	0	0	1	0	0	172	148	96	50	5.3	69.4	0	1635	141	73.5	0	0	0	0	0	1	0	0	1	0	0
215	57	0	1	28.3203	0	1	1	1	0	0	0	0	0	0	0	0	0	0	1	0	0	0	0	0	0	0	0	1	341	1340	51	24	8.2	99.1	0	1586	130	61	0	0	0	0	0	0	0	0	0	1	0
216	80	1	0	23.74	0	1	0	0	0	0	0	0	0	0	0	0	0	0	1	0	0	0	0	0	1	1	0	0	196	175	121	40	6.1	47.5	1	8236	908	51.9	0	1	0	0	0	0	0	0	1	0	0
217	58	0	1	22.231	0	0	0	NA	1	0	0	0	0	0	0	0	0	0	1	0	0	0	0	0	0	1	0	0	170	35	97	66	5.1	72.3	0	6803	634	40.1	0	0	0	0	0	0	0	0	1	0	0
218	78	1	1	31.2213	0	1	1	0	0	0	0	0	0	0	0	0	0	1	0	0	1	0	0	0	1	0	1	0	189	79	126	45	6.6	56.2	1	1275	130	59.4	0	1	0	0	1	0	0	0	0	0	1
219	83	1	1	21.4844	0	1	0	1	0	0	0	0	0	0	0	0	0	0	0	1	0	0	0	0	0	1	0	0	199	100	134	38	5.9	71.6	0	4441	659	53.3	0	0	0	0	1	1	0	0	1	0	0
220	49	0	1	25.0593	0	1	0	1	1	0	0	0	0	0	0	0	0	0	1	0	0	0	0	0	0	1	0	0	252	131	193	42	6.4	109	0	6486	624	25.2	1	0	0	0	0	0	0	0	1	0	0
221	74	1	1	21.2585	0	1	0	0	1	0	0	0	0	0	0	0	0	0	0	0	1	0	0	0	0	1	0	0	218	78	134	54	5.7	102.4	0	2023	233	51.6	0	0	0	0	0	0	0	0	1	0	0
222	71	1	1	22.6757	0	0	0	1	NA	0	0	0	0	0	0	0	0	0	0	0	1	0	0	0	0	0	1	0	203	76	142	44	6	85.7	0	134	14	44.9	0	0	0	0	0	0	0	0	0	0	1
223	81	1	0	23.9025	0	1	0	1	0	0	0	0	1	0	0	0	0	0	0	1	0	0	0	0	0	0	0	1	213	139	136	42	5.4	4.1	1	3265	260	64.8	0	1	0	1	1	0	0	0	0	1	0
224	68	1	1	25.5018	0	1	1	1	1	0	0	0	0	0	0	0	0	1	1	0	0	0	0	0	0	1	0	0	215	103	147	49	7.4	64.1	0	2783	218	52	0	0	0	0	0	0	1	0	1	0	0
225	78	1	1	22.112	0	NA	0	0	1	0	0	0	0	0	0	0	0	0	1	0	0	0	1	1	1	0	1	0	168	39	111	45	5.5	68.1	0	3683	431	53.8	0	0	0	0	0	0	0	0	0	0	1
226	52	0	1	23.04	0	0	0	1	1	0	0	0	0	0	0	0	0	0	1	0	0	0	0	0	0	1	0	0	213	163	147	43	5.3	92.2	0	6240	570	46.4	0	0	0	0	0	0	0	0	1	0	0
227	45	0	1	27.6817	0	1	0	NA	1	0	0	0	0	0	0	0	0	0	1	0	0	0	0	0	0	1	0	0	160	125	82	56	5.6	72.1	0	1587	147	63.2	0	0	0	0	0	0	0	0	1	0	0
228	67	1	1	36.7755	0	1	1	1	0	1	1	0	0	0	0	0	1	0	1	0	0	0	0	0	0	0	1	0	155	117	86	48	6.7	69.3	0	1579	99	54.4	0	0	1	0	0	1	1	0	0	0	1
229	68	1	1	21.4844	0	1	0	1	1	0	0	0	0	0	NA	0	0	0	1	0	0	0	0	0	0	1	0	0	257	216	NA	NA	NA	73.8	0	3169	276	45.5	0	0	0	0	0	0	0	0	1	0	0
230	76	1	1	29.7143	0	1	1	1	0	0	0	0	0	0	0	0	0	0	0	0	1	0	0	0	0	0	1	0	122	125	65	36	6.1	57.9	1	2584	199	53.9	0	1	0	0	1	1	1	0	0	0	1
231	72	1	1	20.3223	0	1	0	0	0	0	0	0	0	0	1	1	0	0	1	0	0	0	0	0	0	1	0	0	165	78	109	40	6	70.6	0	378	36	54.5	0	1	0	0	0	0	0	0	1	0	0
232	73	1	1	25.6544	0	1	0	0	0	0	0	0	0	0	0	0	0	0	1	0	0	0	0	0	0	1	0	0	169	105	104	43	5.5	78.7	0	1479	214	47.3	0	0	0	0	1	0	0	0	1	0	0
233	83	1	1	21.3333	0	1	1	1	0	1	1	0	0	0	NA	0	0	1	1	0	0	0	0	1	0	0	0	1	NA	NA	NA	NA	NA	30.7	1	70	8	NA	NA	1	1	0	1	1	1	0	0	1	0
234	76	1	1	21.2585	0	0	0	0	0	0	0	0	0	0	0	0	0	0	1	0	0	0	0	0	0	0	0	1	149	84	93	39	5.8	92.8	0	3963	379	59.6	0	0	0	0	0	0	0	0	0	1	0
235	50	0	1	28.3848	0	1	0	0	0	0	0	0	0	0	0	0	0	0	1	0	0	0	0	0	0	0	1	0	190	132	129	39	5.9	69.2	0	2611	260	49.4	0	NA	NA	0	NA	0	0	0	0	0	1
236	47	0	1	28.3737	0	1	1	0	1	0	0	0	1	0	NA	0	0	0	0	1	0	0	0	0	0	1	0	0	199	192	122	29	7.8	5.6	1	2216	200	36	1	0	0	1	0	0	1	0	1	0	0
237	58	0	1	23.1866	0	1	0	0	0	0	0	0	0	0	0	0	0	0	1	0	0	0	1	1	1	0	0	1	143	108	70	51	6	65.5	0	702	58	48	0	0	0	0	0	0	0	0	0	1	0
238	69	1	1	21.7181	0	0	0	0	1	0	0	0	0	0	0	0	0	0	1	0	0	0	0	1	1	0	1	0	149	82	106	32	5.9	71.5	0	9948	890	25.3	1	0	0	0	0	0	0	0	0	0	1
239	66	1	1	25.8478	0	1	0	1	1	0	0	0	0	0	0	0	0	0	0	1	0	0	0	0	0	1	0	0	240	119	175	49	5.7	100.1	0	4406	285	50.1	0	0	0	0	0	0	0	0	1	0	0
240	81	1	1	22.3478	0	1	1	1	0	0	1	0	0	0	0	0	0	0	1	0	0	0	0	0	0	0	1	0	136	111	73	44	8.5	89.6	0	895	97	65.4	0	0	0	0	1	1	1	1	0	0	1
241	88	1	0	15.4578	1	1	0	0	0	0	0	0	0	0	0	0	0	1	0	0	1	0	0	0	0	0	1	0	176	33	121	45	5.7	108.1	0	162	18	55.8	0	1	0	0	1	0	0	0	0	0	1
242	65	1	1	27.3982	0	1	0	0	0	0	0	0	0	0	NA	1	0	0	0	1	0	0	0	0	0	1	0	0	145	108	78	42	5.9	60.5	0	121	2	69.4	0	1	0	0	0	0	0	0	1	0	0
243	70	1	1	21.4533	0	1	0	1	1	NA	NA	0	0	0	0	0	0	0	1	0	0	0	0	1	0	0	1	0	194	158	128	34	5.6	87.4	0	1126	80	63.4	0	NA	NA	NA	NA	NA	NA	NA	0	0	1
244	76	1	1	27.0993	0	1	0	1	0	1	1	0	0	0	0	0	0	0	1	0	0	0	0	0	0	1	0	0	131	64	57	32	5.8	53.1	1	3480	478	49.6	0	1	1	0	0	1	0	0	1	0	0
245	88	1	0	21.3333	0	1	0	1	0	0	0	0	0	0	0	0	0	0	0	1	0	0	0	0	0	0	1	0	219	142	139	41	5.8	34.7	1	67	1	61.6	0	0	0	0	0	0	0	0	0	0	1
246	78	1	1	20.3954	0	1	1	0	0	0	0	0	1	0	0	0	0	0	0	1	0	0	0	0	1	1	0	0	149	99	79	49	5.9	8.5	1	634	141	45.3	0	0	0	1	1	0	0	1	1	0	0
247	80	1	1	23.2335	0	1	0	1	0	0	0	0	0	0	0	0	0	0	1	0	0	0	0	0	0	0	1	0	171	100	115	35	5.6	58.3	1	1463	182	49.4	0	0	0	0	0	NA	0	0	0	0	1
248	83	1	0	27.5862	0	1	1	1	0	0	0	0	0	0	1	0	0	0	1	0	0	0	0	1	1	1	0	0	126	94	69	39	13.4	68	0	1378	46	40.1	0	1	0	0	1	1	0	0	1	0	0
249	83	1	0	24.2382	0	1	1	1	0	0	0	0	0	0	1	0	0	0	1	0	0	0	0	0	0	0	1	0	210	209	135	33	7.1	46.4	1	869	86	60.3	0	1	0	0	1	0	1	0	0	0	1
250	66	1	1	23.5883	0	1	0	0	0	0	0	0	0	0	0	0	0	0	0	1	0	0	0	0	0	0	1	0	184	112	111	46	5.6	32.2	1	431	43	56.8	0	1	0	1	1	0	0	0	0	0	1
251	52	0	1	25.8645	0	1	0	1	1	0	0	0	0	0	0	0	0	0	1	0	0	0	0	0	0	1	0	0	201	37	134	47	5.9	69.2	0	11113	486	51.1	0	1	0	0	1	0	0	0	1	0	0
252	76	1	1	25.0995	0	1	1	1	0	0	0	0	0	0	0	0	0	0	0	0	1	0	0	0	0	0	1	0	217	137	124	51	6.5	57.9	1	527	30	58.9	0	1	0	0	1	1	0	0	0	0	1
253	53	0	1	24.2215	0	1	1	1	1	0	0	0	0	0	0	0	0	0	1	0	0	0	0	0	0	1	0	0	169	102	102	46	9.1	99.5	0	3375	333	38.6	1	0	0	0	0	0	1	1	1	0	0
254	51	0	1	27.4348	0	1	1	1	1	0	0	0	0	0	0	0	0	0	1	0	0	0	0	0	0	1	0	0	169	116	113	36	7.8	118.4	0	1804	201	53.4	0	0	0	0	0	1	1	0	1	0	0
255	87	1	0	21.9289	0	1	0	0	0	0	0	0	0	0	1	0	0	0	0	0	1	0	0	0	0	0	1	0	139	41	78	47	5.8	55.3	1	4225	485	34.9	1	0	0	0	0	0	0	0	0	0	1
256	83	1	0	29.44	0	1	0	1	0	0	0	0	0	0	0	0	0	0	1	0	0	0	0	0	0	0	1	0	224	171	132.8	57	6.3	22	1	2940	164	42.3	0	1	0	1	0	0	0	0	0	0	1
257	46	0	1	23.9869	0	0	1	1	1	0	0	0	0	0	0	0	0	0	1	0	0	0	0	0	0	1	0	0	219	110	157	36	14.5	75.3	0	844	40	44.3	0	NA	NA	NA	NA	NA	NA	NA	1	0	0
258	54	0	1	29.7004	0	0	0	1	1	0	0	0	0	0	0	0	0	0	1	0	0	0	0	0	0	0	1	0	283	112	198	42	5.5	61.7	0	1983	182	38.7	1	0	0	0	0	0	0	0	0	0	1
259	74	1	1	25.1486	0	1	0	0	0	0	0	0	0	NA	0	0	0	0	1	0	0	0	0	1	1	1	0	0	NA	NA	NA	NA	NA	42	1	9682	755	29.8	1	1	0	0	1	0	0	0	1	0	0
260	84	1	1	19.5717	1	1	0	0	0	0	0	0	0	0	0	1	0	0	0	0	1	0	0	0	0	1	0	0	137	60	73	46	5.8	59.6	1	241	24	53.3	0	1	0	0	1	0	0	0	1	0	0
261	41	0	1	28.7317	0	0	1	1	1	0	0	0	0	0	0	0	0	0	1	0	0	0	0	0	0	1	0	0	185	134	115	45	12.1	87.7	0	5549	287	54.3	0	0	0	0	0	0	0	0	1	0	0
262	83	1	0	18.37	1	0	0	1	0	0	0	0	0	0	NA	0	0	0	1	0	0	0	0	1	1	1	0	0	177	87	83	58	6	25.3	1	13395	1006	NA	NA	0	0	0	0	0	0	0	1	0	0
263	48	0	1	28.7268	0	0	1	1	1	0	0	0	0	0	0	0	0	0	0	0	1	0	0	0	0	0	1	0	201	196	115	41	9	130.6	0	1192	112	59.6	0	0	0	0	0	0	0	0	0	0	1
264	80	1	1	23.2434	0	1	1	0	0	0	0	0	0	0	0	0	0	0	1	0	0	0	0	0	0	1	0	0	160	39	113	42	9.1	59.7	1	79	4	72.9	0	1	0	0	0	0	1	0	1	0	0
265	69	1	1	25.8806	0	0	NA	0	0	0	0	0	0	0	NA	0	0	1	1	0	0	0	1	0	1	1	0	0	121	71	NA	NA	NA	43.6	1	11566	595	NA	NA	0	0	0	0	0	0	0	1	0	0
266	85	1	0	24.1288	0	1	1	1	0	0	1	0	0	0	0	0	0	0	1	0	0	0	0	0	0	1	0	0	200	199	120	48	6.7	64.2	0	1845	19	50.8	0	0	0	1	1	1	0	0	1	0	0
267	71	1	1	22.6757	0	1	0	0	0	0	0	0	0	0	0	0	0	0	0	1	0	0	0	0	0	1	0	0	212	128	138	51	5.7	79.4	0	2024	275	44	0	0	0	0	0	0	0	0	1	0	0
268	69	1	1	23.03	0	1	0	1	0	0	1	0	0	0	0	0	0	0	1	0	0	0	0	0	0	0	1	0	138	85	NA	NA	NA	59.1	1	2034	199	44	0	0	0	0	1	1	0	0	0	0	1
269	77	1	1	24.3141	0	1	0	0	0	0	0	0	0	0	0	0	0	0	0	0	1	0	0	0	0	1	0	0	165	76	105	44	5.9	69.3	0	1536	185	16.1	1	0	0	0	0	0	0	0	1	0	0
270	55	0	1	27.143	0	1	0	1	1	0	0	0	0	0	0	0	0	0	0	0	1	0	0	0	0	0	1	0	177	98	118	42	5.6	105.5	0	1434	180	48.8	0	NA	NA	NA	NA	NA	NA	NA	0	1	0
271	67	1	1	26.6728	0	1	1	1	1	0	0	0	0	0	0	0	0	0	0	0	1	0	0	0	0	0	0	1	245	206	158	49	10.8	27.5	1	1620	58	36.2	1	1	0	0	1	1	1	0	0	1	0
272	76	1	1	21.3593	0	1	0	0	0	0	0	0	0	0	0	0	0	0	1	0	0	0	0	0	0	0	1	0	152	108	96	34	6.5	65.2	0	3940	547	50	0	0	0	0	1	0	0	0	0	0	1
273	63	0	1	31.9559	0	1	1	0	1	0	0	0	0	0	0	0	0	0	1	0	0	0	0	0	0	0	0	1	198	200	120	54	7	34.2	1	386	31	70	0	1	1	0	1	0	1	0	0	1	0
274	63	0	1	25.711	0	1	1	1	0	0	0	0	0	0	0	0	0	0	0	1	0	0	0	0	0	1	0	0	216	165	NA	NA	7.1	79.8	0	943	72	66.6	0	1	0	0	0	1	0	0	1	0	0
275	77	1	1	29.7056	0	1	1	1	0	1	1	0	0	0	0	0	0	0	0	0	0	1	0	0	0	0	1	0	172	158	83.4	57	6.9	44.9	1	762	72	37.8	1	1	1	0	0	1	0	0	0	0	1
276	87	1	1	18.902	1	1	0	1	0	0	0	0	0	0	0	0	0	0	1	0	0	0	0	0	0	1	0	0	154	103	NA	NA	5.8	44.1	1	168	28	60	0	1	0	0	1	1	0	0	1	0	0
277	70	1	1	25.0593	0	1	0	0	1	0	0	0	0	0	NA	0	0	0	0	0	1	0	0	0	0	1	0	0	209	127	134	50	5.3	87.4	0	3401	379	40.9	0	1	0	0	1	0	0	0	1	0	0
278	72	1	1	21.83	0	1	1	1	0	0	0	0	0	0	0	0	0	0	1	0	0	0	0	0	0	0	1	0	163	139	91	43	7.7	67.9	0	455	36	66	0	1	0	0	1	0	1	1	0	0	1
279	51	0	0	36.6179	0	0	1	1	1	0	0	0	0	0	0	0	0	0	1	0	0	0	0	0	0	1	0	0	237	245	148	40	9.2	92.9	0	8298	862	31.6	1	0	0	0	0	0	0	0	1	0	0
280	69	1	1	23.533	0	1	1	0	1	0	0	0	0	0	NA	0	0	0	0	0	1	0	0	1	1	1	0	0	140	44	71	50	9.2	35.6	1	7226	228	NA	NA	0	0	0	0	0	0	0	1	0	0
281	84	1	0	23.5556	0	0	0	0	0	0	0	0	0	0	0	0	0	0	1	0	0	0	0	0	0	0	1	0	165	72	NA	NA	NA	58.5	1	4510	505	32.8	1	0	0	0	0	0	0	0	0	0	1
282	64	0	1	23.2874	0	1	0	0	0	0	0	0	0	0	0	0	0	0	1	0	0	0	0	0	0	1	0	0	170	102	109.6	40	6	78.3	0	6497	690	52.2	0	0	0	0	0	0	0	0	1	0	0
283	80	1	0	19.7959	1	0	0	0	0	0	0	0	0	0	0	0	0	0	1	0	0	0	0	0	0	0	1	0	209	172	136	41	6.6	70	0	1624	194	53	0	0	0	0	0	0	0	0	0	0	1
284	43	0	1	27.5482	0	1	1	1	1	0	0	0	0	0	0	0	0	0	0	0	1	0	0	0	0	1	0	0	200	74	138	43	6.4	102.2	0	3357	391	57.8	0	0	0	0	0	0	0	0	1	0	0
285	45	0	1	23.6089	0	1	0	1	1	0	0	0	0	0	0	0	0	0	0	1	0	0	0	0	0	1	0	0	254	281	153	54	5.2	87.8	0	368	20	61	0	0	0	0	0	0	0	0	1	0	0
286	65	1	1	21.4109	0	1	0	0	1	0	0	0	0	0	0	0	0	0	1	0	0	0	0	0	0	0	0	1	138	126	67	47	5.5	100.5	0	4814	401	59.8	0	0	0	0	1	0	0	0	0	1	0
287	88	1	1	23.7871	0	1	0	1	0	0	0	0	0	0	0	0	0	0	1	0	0	0	0	0	0	1	0	0	182	54	106	52	6	81.8	0	6101	492	50.3	0	0	0	0	1	1	0	0	1	0	0
288	52	0	1	23.8017	0	1	0	0	1	0	0	0	0	0	0	0	0	0	0	0	1	0	0	0	0	1	0	0	176	178	106	44	6.4	115.4	0	1204	78	51.5	0	0	0	0	0	0	0	0	1	0	0
289	85	1	0	20.8117	0	0	0	0	0	0	0	0	0	0	NA	0	0	0	0	0	1	0	0	0	0	0	1	0	187	137	117	33	6	54.9	1	443	12	51.7	0	0	0	0	0	0	0	0	0	0	1
290	54	0	1	24.573	0	0	0	1	1	0	0	0	0	0	0	0	0	0	1	0	0	0	0	0	0	0	1	0	261	106	204	38	5.9	74.7	0	1541	134	53	0	0	0	0	0	0	0	0	0	0	1
291	70	1	1	24.2008	0	1	1	0	0	0	0	0	0	0	0	0	0	0	1	0	0	0	0	0	0	0	1	0	170	70	109	47	5.5	51.1	1	409	42	65.9	0	0	0	0	1	0	0	0	0	0	1
292	58	0	1	25.5588	0	1	0	0	0	0	0	0	0	0	0	0	0	0	1	0	0	0	0	0	0	0	1	0	177	80	109	53	6	85.4	0	4878	537	50.8	0	0	0	0	1	0	0	0	0	0	1
293	76	1	1	23.5577	0	0	1	0	1	0	0	0	0	0	0	0	0	0	1	0	0	0	0	0	0	1	0	0	NA	60	89	41	7.2	68.6	0	2375	206	54.5	0	0	0	0	0	0	1	0	1	0	0
294	49	0	1	18.3391	1	1	1	0	0	0	0	0	1	0	NA	0	0	0	1	0	0	0	0	1	1	0	1	0	161	298	93.8	46	6.3	12.2	1	6321	479	NA	NA	1	0	0	0	0	1	0	0	0	1
295	77	1	1	24.8132	0	1	1	0	0	0	0	0	0	0	0	0	0	0	1	0	0	0	0	0	0	0	1	0	133	61	78	38	6.4	60.4	0	1898	278	48.1	0	0	0	0	1	0	1	0	0	0	1
296	60	0	1	17.9592	1	0	0	0	1	0	0	0	0	0	0	0	0	0	1	0	0	0	0	0	0	0	1	0	157	256	52.8	53	5.3	133.7	0	168	23	72.6	0	0	0	0	0	0	0	0	0	0	1
297	78	1	1	25.204	0	1	0	0	0	0	0	0	0	0	0	0	0	1	1	0	0	0	0	0	0	0	1	0	133	81	70	45	6.1	56.8	1	1322	128	50.8	0	0	0	0	0	0	0	0	0	0	1
298	46	0	1	24.2023	0	0	0	0	1	0	0	0	0	0	0	0	0	0	1	0	0	0	0	0	0	0	1	0	NA	67	131	33	5.6	59.4	1	546	34	59.8	0	0	0	0	0	0	0	0	0	0	1
299	76	1	1	23.3923	0	1	0	1	NA	0	0	0	0	0	0	0	0	0	1	0	0	0	0	0	0	1	0	0	204	27	147	47	5.7	68.6	0	2927	426	61.7	0	1	0	1	0	0	0	0	1	0	0
300	69	1	1	22.6613	0	0	0	1	0	0	0	0	0	0	0	0	0	0	0	0	1	0	0	0	0	1	0	0	235	192	166	46	6.4	100.6	0	7949	556	34.7	1	0	0	0	0	0	0	0	1	0	0
301	46	0	1	25.5245	0	1	0	1	0	0	0	0	0	0	0	0	0	0	1	0	0	0	0	0	0	0	0	1	258	154	168	50	5.1	77.2	0	1097	123	62.3	0	0	0	0	0	0	0	0	0	1	0
302	53	0	1	23.9714	0	1	1	1	1	1	1	0	0	0	0	0	0	0	1	0	0	0	0	0	0	0	0	1	169	232	NA	33	8.2	106.6	0	1569	141	47.1	0	0	1	0	1	1	1	0	0	1	0
303	64	0	1	24.4603	0	1	1	1	0	0	0	0	0	0	0	0	0	0	1	0	0	0	0	0	0	0	1	0	223	108	135	67	6.9	52.5	1	2891	147	63.5	0	1	0	0	1	0	1	0	0	0	1
304	69	1	1	27.0169	0	1	0	0	0	0	0	0	0	0	0	0	0	0	0	1	0	0	0	0	0	1	0	0	201	166	133	44	5.5	70.6	0	7235	355	33.5	1	1	0	0	0	0	0	0	1	0	0
305	93	1	0	24.4444	0	NA	1	NA	NA	0	0	0	0	0	NA	0	0	0	1	0	0	0	0	1	1	0	1	0	163	62	NA	NA	NA	25.4	1	9758	200	34.5	1	NA	NA	NA	NA	NA	NA	1	0	0	1
306	77	1	1	28.2807	0	1	1	1	0	0	1	0	0	0	0	0	0	0	1	0	0	0	0	0	0	0	1	0	169	96	97	48	7.5	79.9	0	1453	259	60.9	0	0	0	0	1	1	1	0	0	0	1
307	54	0	1	30.7087	0	1	1	0	1	0	0	0	0	0	0	0	0	0	1	0	0	0	0	0	0	0	1	0	183	271	103	44	10.6	95.7	0	3709	223	64.6	0	0	0	0	0	0	0	0	0	0	1
308	73	1	1	19.6928	1	1	0	1	0	0	0	0	0	0	0	0	0	1	1	0	0	0	0	1	1	1	0	0	146	60	62	65	5.5	31	1	10894	840	26	1	0	1	0	0	0	0	0	1	0	0
309	69	1	0	28.4322	0	0	0	1	0	0	0	0	0	0	0	0	0	0	1	0	0	0	0	0	0	0	0	1	140	55	76	50	5.4	75.8	0	806	106	59.8	0	0	0	0	0	1	0	0	0	1	0
310	88	1	1	NA	NA	1	0	1	0	1	1	0	0	0	NA	0	0	0	1	0	0	0	1	1	1	1	0	0	116	42	69	32	5.5	39.1	1	17345	1451	NA	NA	0	0	0	1	0	0	0	1	0	0
311	68	1	1	21.6176	0	0	0	1	0	1	1	0	0	0	NA	0	0	0	0	1	0	0	0	1	1	1	0	0	NA	92	92	54	6.3	53.7	1	8512	708	38	1	0	0	0	0	1	0	0	1	0	0
312	79	1	0	21.7208	0	0	0	1	0	0	0	0	0	0	0	0	0	0	1	0	0	0	0	0	0	1	0	0	220	65	139	68	5.6	70.3	0	542	64	52.8	0	0	0	0	0	0	0	0	1	0	0
313	69	1	1	25.0348	0	1	0	0	0	0	0	0	0	0	0	0	0	0	1	0	0	0	0	0	0	0	1	0	143	106	80	46	5.7	45.1	1	2131	187	59.1	0	0	0	0	1	0	0	0	0	0	1
314	45	0	1	22.5659	0	1	0	1	1	1	1	0	0	0	0	0	0	0	1	0	0	0	0	0	0	1	0	0	131	146	69.8	32	5.4	84.2	0	904	102	36.6	1	0	0	0	0	0	0	0	1	0	0
315	46	0	1	25.4327	0	0	1	0	1	0	0	0	0	0	0	0	0	0	1	0	0	0	0	1	1	0	1	0	186	153	123	43	9.6	86.5	0	1616	111	53	0	0	0	0	0	0	0	0	0	0	1
316	75	1	0	26.5021	0	1	0	1	1	0	0	0	0	0	0	0	0	0	0	0	1	0	0	0	0	1	0	0	164	63	92.4	59	6.2	99.5	0	1785	519	59.1	0	0	0	0	1	1	0	0	1	0	0
317	60	0	1	24.8016	0	0	0	1	1	0	0	0	0	0	0	0	0	0	1	0	0	0	0	0	1	1	0	0	132	46	84	37	5.6	64.1	0	190	22	59.8	0	0	0	0	0	1	0	0	1	0	0
318	66	1	1	27.5482	0	1	0	1	1	0	0	0	0	0	0	0	0	0	0	0	1	0	0	0	1	1	0	0	261	137	194	51	5.7	95	0	1393	120	55.2	0	0	0	0	0	0	0	0	1	0	0
319	81	1	1	21.6441	0	1	0	0	0	0	0	0	0	0	0	0	0	0	1	0	0	0	0	0	1	0	1	0	187	52	113.6	63	5.9	61.7	0	941	127	62.6	0	0	0	0	1	0	0	0	0	0	1
320	90	1	0	19.025	1	1	0	1	0	0	0	0	0	1	1	0	0	0	1	0	0	0	0	0	1	0	1	0	221	26	145	50	5.8	34.1	1	4654	453	32.3	1	0	0	1	1	0	0	0	0	0	1
321	62	0	1	24.3865	0	0	0	0	0	0	0	0	0	0	0	0	0	0	1	0	0	0	0	0	1	0	1	0	174	75	119	38	6.1	66.6	0	1981	169	63.2	0	0	0	0	0	0	0	0	0	0	1
322	64	0	1	26.4626	0	1	1	1	1	1	1	0	0	0	0	0	0	0	1	0	0	0	0	0	1	1	0	0	187	520	86	43	8.7	52.5	1	645	51	21.8	1	0	1	1	1	1	1	0	1	0	0
323	67	1	1	21.9713	0	0	1	1	0	0	0	0	0	0	NA	0	0	0	1	0	0	0	1	1	1	0	1	0	106	169	35	27	6.7	28.1	1	9117	1005	NA	NA	0	0	0	0	1	1	0	0	0	1
324	45	0	1	25.7117	0	0	0	1	1	0	0	0	0	0	0	0	0	0	0	0	1	0	0	0	0	1	0	0	220	167	144	45	5.7	89.1	0	520	49	63.7	0	0	0	0	0	0	0	0	1	0	0
325	58	0	1	23.939	0	1	0	1	0	0	0	0	0	0	0	0	0	0	1	0	0	0	0	0	0	1	0	0	214	58	149	49	5.4	103.9	0	12153	1181	36.3	1	0	0	0	0	0	0	0	1	0	0
326	85	1	1	20.32	0	1	0	1	1	1	1	0	0	1	NA	0	0	0	1	0	0	0	0	0	0	1	0	0	NA	NA	NA	NA	NA	37.5	1	713	81	NA	NA	0	1	1	0	1	0	0	1	0	0
327	93	1	0	26.255	0	0	0	1	0	0	0	0	0	0	NA	0	0	0	0	0	1	0	0	0	0	0	1	0	226	242	140	46	5.7	51.4	1	764	100	59.9	0	0	0	0	0	0	0	0	0	0	1
328	80	1	1	23.1405	0	1	1	1	0	0	0	0	0	0	0	0	0	0	0	0	1	0	0	0	0	1	0	0	166	72	122	32	6.4	85.5	0	551	100	53.8	0	0	0	0	0	0	1	0	1	0	0
329	49	0	0	22.1003	0	0	0	1	1	0	0	0	0	0	0	0	0	0	1	0	0	0	0	0	0	0	1	0	207	180	141	38	6.4	94	0	1162	144	58.9	0	0	0	0	0	0	0	0	0	0	1
330	69	1	1	24.4473	0	1	1	1	0	0	0	0	0	0	0	0	0	0	0	1	0	0	0	0	0	1	0	0	181	176	106	43	7.8	63.8	0	737	78	52.8	0	NA	NA	NA	NA	NA	1	0	1	0	0
331	69	1	1	24.2215	0	1	1	1	1	0	0	0	0	0	0	0	0	0	0	0	1	0	0	0	0	0	1	0	184	244	119	38	7.5	85	0	1097	87	65.8	0	0	0	1	1	1	1	0	0	0	1
332	64	0	1	27.5482	0	1	1	1	0	0	0	0	0	0	0	0	0	0	0	1	0	0	0	0	0	1	0	0	154	94	100	43	6.4	71.2	0	389	24	65.1	0	0	0	0	1	1	1	0	1	0	0
333	84	1	1	23.6128	0	1	1	0	0	0	0	0	0	0	0	0	0	0	0	0	1	0	0	0	0	0	1	0	179	155	109	43	6.5	76.7	0	100	9	62.4	0	0	0	1	1	0	0	0	0	0	1
334	72	1	1	24.623	0	1	1	1	0	0	0	0	0	0	0	0	0	0	0	1	0	0	0	0	0	1	0	0	110	59	52	48	7.5	76.8	0	4076	407	43.1	0	0	0	0	1	1	1	0	1	0	0
335	64	0	1	21.9713	0	0	0	0	1	0	0	0	0	0	0	0	0	0	1	0	0	0	0	0	0	0	1	0	168	88	114	38	5.8	85.5	0	3448	323	55.6	0	0	0	0	0	0	0	0	0	0	1
336	73	1	0	NA	NA	1	0	0	0	0	0	0	0	0	NA	0	0	0	1	0	0	0	1	1	1	1	0	0	215	191	NA	NA	NA	52	1	4610	357	NA	NA	0	0	0	0	0	0	0	1	0	0
337	70	1	1	26.0617	0	0	1	0	1	0	0	0	0	0	0	0	0	0	1	0	0	0	0	0	0	1	0	0	NA	82.1	57	168	7.6	NA	NA	9140	834	25.3	1	0	0	0	0	0	1	0	1	0	0
338	76	1	0	26.4792	0	1	0	0	1	0	0	0	0	0	0	0	0	0	1	0	0	0	0	0	0	1	0	0	145	125	84	32	5.3	50.7	1	2018	286	53.7	0	0	1	0	1	0	0	0	1	0	0
339	50	0	1	21.5645	0	1	0	0	1	0	0	0	0	0	NA	0	0	0	1	0	0	0	0	0	0	1	0	0	140	113	67	49	5.4	68.3	0	201	18	60.5	0	0	0	0	0	0	0	0	1	0	0
340	88	1	0	23.7436	0	1	1	1	NA	0	0	0	0	0	0	0	0	0	1	0	0	0	0	0	0	1	0	0	220	202	129.6	50	7.2	74.8	0	6071	968	42.4	0	0	0	0	1	0	1	0	1	0	0
341	69	1	1	25.9516	0	1	1	1	NA	0	0	0	0	0	NA	0	0	0	1	0	0	0	0	0	0	0	1	0	171	116	118	30	10.7	56.9	1	2080	233	55.4	0	0	1	0	1	1	1	0	0	0	1
342	84	1	0	27.7662	0	1	1	1	0	0	0	0	0	0	0	0	0	0	0	1	0	0	0	0	0	0	1	0	NA	155	57	61	7	70.3	0	977	111	62.4	0	0	0	0	0	0	1	0	0	0	1
343	59	0	1	21.5139	0	0	0	1	1	0	0	0	0	0	0	0	0	0	1	0	0	0	0	0	0	0	1	0	NA	140	168	50	5.7	59.5	1	2064	221	56.6	0	0	0	0	0	0	0	0	0	0	1
344	82	1	1	20.83	0	1	0	0	1	0	0	0	0	0	NA	1	0	0	0	0	1	0	0	0	0	1	0	0	152	112	73	53	5.9	78.5	0	6656	776	29	1	0	0	0	1	0	0	0	1	0	0
345	71	1	1	24.8358	0	1	0	0	1	0	0	0	0	0	0	1	0	1	1	0	0	0	0	0	0	0	1	0	138	261	58.8	27	5.3	64.1	0	6160	386	53.5	0	NA	NA	NA	NA	0	0	0	0	0	1
346	57	0	1	24.3911	0	1	1	1	0	0	0	0	0	0	0	0	0	0	0	0	1	0	0	0	0	1	0	0	226	156	151	40	7.7	50.3	1	3805	309	59.3	0	NA	NA	NA	NA	NA	1	0	1	0	0
347	89	1	1	29.2969	0	1	1	1	1	0	1	0	0	0	0	1	0	1	0	0	1	0	0	0	0	0	1	0	199	113	120	44	6.4	33.4	1	1392	151	48.5	0	0	0	1	1	1	1	0	0	0	1
348	65	1	1	19.4674	1	0	0	0	1	0	0	0	0	0	0	0	0	0	0	1	0	0	0	0	0	0	1	0	136	84	67	50	6	104.3	0	3180	255	60.3	0	0	0	0	0	0	0	0	0	0	1
349	71	1	0	33.3333	0	1	0	1	1	0	0	0	0	0	0	0	0	1	0	1	0	0	0	0	0	0	1	0	191	165	158	50	6	60.3	0	4134	501	52.3	0	0	0	0	0	1	0	0	0	1	0
350	87	1	1	18.3143	1	0	0	0	0	0	0	0	0	0	1	0	0	0	1	0	0	0	1	1	1	1	0	0	121	46	56	44	5.3	78.3	0	2313	211	39.8	1	0	0	0	0	0	0	0	1	0	0
351	33	0	1	21.875	0	0	0	0	1	0	0	0	0	0	0	0	0	0	1	0	0	0	0	0	0	0	1	0	NA	97	111	37	6	108.4	0	680	43	61.2	0	0	0	0	0	0	0	0	0	0	1
352	36	0	1	25.6055	0	0	0	0	1	0	0	0	0	0	1	0	0	0	0	0	0	1	0	0	0	1	0	0	188	277	99	NA	6	102.5	0	5294	211	42	0	0	0	0	0	0	0	0	1	0	0
353	65	1	0	22.2222	0	1	0	0	0	0	0	0	0	0	0	0	0	0	1	0	0	0	1	1	1	0	0	1	120	31	73	34	5.8	61	0	5210	454	73.2	0	NA	NA	NA	NA	0	0	0	0	1	0
354	81	1	1	19.53	1	1	0	0	NA	0	0	0	0	0	NA	0	0	0	1	0	0	0	1	1	1	0	1	0	162	80	113	33	5.8	47.6	1	3748	498	51.4	0	0	1	0	1	0	0	0	0	0	1
355	68	1	1	29.0698	0	0	1	0	0	0	0	0	0	0	0	0	0	0	0	0	1	0	0	0	0	0	0	1	191	98	129	45	10.2	104.9	0	1299	90	54.6	0	0	0	0	0	0	0	0	0	1	0
356	51	0	1	36.388	0	1	1	0	1	0	0	0	0	0	0	0	0	0	1	0	0	0	0	0	0	1	0	0	168	103	110	37	6.3	67.2	0	9689	723	45	0	0	0	0	0	0	0	0	1	0	0
357	54	0	1	20.9572	0	0	0	1	0	0	0	0	0	0	0	0	0	0	1	0	0	0	1	1	1	0	0	1	206	52	140	51	6	56.2	1	2163	254	69	0	0	0	0	0	0	0	0	0	1	0
358	47	0	1	24.977	0	0	0	1	1	0	0	0	0	0	0	0	0	0	1	0	0	0	0	0	0	1	0	0	195	183	138	33	5.6	73	0	2448	310	49.3	0	0	0	0	0	0	0	0	1	0	0
359	77	1	0	22.6409	0	0	0	0	0	0	0	0	0	0	0	0	0	0	0	1	0	0	0	0	0	0	1	0	164	39	97	54	5.8	57.3	1	1703	216	65.7	0	0	0	0	0	0	0	0	0	0	1
360	84	1	0	29.2969	0	1	0	1	NA	0	0	0	0	0	NA	0	0	0	1	0	0	0	1	1	1	1	0	0	NA	NA	NA	NA	NA	36.2	1	131	47	NA	NA	NA	NA	NA	NA	1	NA	NA	1	0	0
361	39	0	1	22.4913	0	0	0	1	0	0	0	0	0	0	0	0	0	0	0	0	1	0	0	0	0	1	0	0	212	256	126	51	6.1	110.5	0	759	49	54.1	0	0	0	0	0	1	0	0	1	0	0
362	47	0	1	23.4236	0	0	1	1	1	0	0	0	0	0	0	0	0	0	1	0	0	0	0	0	0	1	0	0	279	153	207	43	16.4	126.1	0	5198	406	31.6	1	0	0	0	0	0	0	0	1	0	0
363	63	0	1	23.8751	0	1	1	0	0	0	0	0	0	0	1	0	0	0	1	0	0	0	0	0	0	0	1	0	115	162	57	35	6.9	75.4	0	5571	253	46.7	0	0	0	0	1	0	1	0	0	0	1
364	88	1	0	19.5609	1	0	0	1	0	0	0	0	0	0	0	0	0	0	0	0	1	0	0	0	0	0	1	0	221	62	145	54	5.7	73.4	0	2314	310	38.3	1	0	0	0	0	0	0	0	0	0	1
365	63	0	0	23.2446	0	0	1	1	0	0	0	0	0	0	0	0	0	0	0	1	0	0	0	0	0	1	0	0	219	56	143	62	6.9	66.6	0	3090	472	40.5	0	0	0	0	0	0	0	0	1	0	0
366	81	1	1	25.4581	0	0	0	0	0	0	0	0	0	0	0	0	0	0	1	0	0	0	0	0	0	1	0	0	180	92	115	42	6.3	65.7	0	1845	137	62	0	0	0	0	0	0	0	0	1	0	0
367	70	1	1	23.6652	0	0	0	0	1	0	0	0	0	0	0	0	0	0	1	0	0	0	0	0	0	0	1	0	173	110	107	49	5.6	70.3	0	2097	245	56.4	0	0	0	0	0	0	0	0	0	0	1
368	72	1	1	23.5482	0	1	0	0	0	0	0	0	0	0	0	0	0	1	0	0	0	1	0	0	0	1	0	0	191	NA	136	38	5.8	75.7	0	666	83	65	0	0	1	0	1	0	0	0	1	0	0
369	75	1	1	24.7676	0	1	1	1	1	0	0	0	0	0	0	0	0	0	0	0	1	0	0	0	1	1	0	0	108	55	60	33	6.4	66.3	0	129	14	41.5	0	0	0	0	1	1	1	0	1	0	0
370	67	1	1	25.7117	0	1	0	1	0	0	0	0	0	0	0	0	0	0	1	0	0	0	0	0	0	1	0	0	200	56	125.8	63	5.3	69.3	0	1421	218	63.9	0	0	0	0	0	0	0	0	1	0	0
371	85	1	1	21.7865	0	0	1	1	1	0	0	0	0	0	0	0	0	0	1	0	0	0	0	0	0	0	1	0	218	81	154	48	8.2	60.8	0	3268	321	49.6	0	0	0	0	0	0	1	0	0	0	1
372	65	1	1	19.7707	1	1	0	1	1	1	0	0	0	0	0	0	0	0	1	0	0	0	0	0	0	0	1	0	204	238	136	34	5	48.8	1	260	40	62.3	0	0	0	0	0	0	0	0	0	0	1
373	72	1	1	19.5965	1	0	0	0	1	0	0	0	0	0	NA	0	0	0	1	0	0	0	0	1	1	1	0	0	126	82	53	50	5.6	36.2	1	22904	844	15	1	0	0	0	0	0	0	0	1	0	0
374	80	1	1	23.939	0	1	0	1	0	0	0	0	0	0	0	0	0	1	0	0	1	0	0	0	0	1	0	0	189	47	137.6	42	6.1	104	0	5246	351	44.7	0	0	0	0	1	1	0	0	1	0	0
375	62	0	1	23.6614	0	1	0	0	0	0	0	0	0	1	NA	1	0	0	1	0	0	0	1	1	1	1	0	0	150	47	68	59	6.1	44.4	1	2408	288	46.3	0	0	1	1	0	0	0	0	1	0	0
376	78	1	1	20.9042	0	1	1	1	0	1	1	0	1	0	1	0	0	0	0	1	0	0	0	0	0	0	1	0	76	50	30	30	4.9	3.1	1	975	159	49.2	0	0	0	0	1	1	1	0	0	0	1
377	80	1	1	24.9135	0	1	1	1	0	0	0	0	0	0	0	0	0	0	0	0	0	1	0	0	0	0	1	0	140	211	73	28	6.6	12.9	1	523	16	56.8	0	0	0	1	1	1	0	1	0	0	1
378	76	1	1	20.7967	0	1	0	1	0	0	0	0	0	0	NA	0	0	0	1	0	0	0	0	0	0	1	0	0	156	237	64.6	44	5.2	34.9	1	1047	86	56.7	0	0	0	0	1	1	0	0	1	0	0
379	44	0	0	29.3668	0	1	1	1	1	0	1	0	1	0	1	0	0	0	0	0	1	0	0	1	1	1	0	0	173	145	72	75	5	10.6	1	4946	595	30.8	1	0	0	1	0	1	0	1	1	0	0
380	66	1	1	22.7583	0	1	0	1	1	0	0	0	0	0	0	0	0	0	0	0	1	0	0	0	0	0	1	0	209	322	123	34	5.2	55.8	1	2540	201	46.9	0	0	0	0	1	1	0	0	0	0	1
381	48	0	1	41.4016	0	1	1	1	1	1	1	0	0	0	0	0	0	0	1	0	0	0	0	1	1	0	1	0	105	228	49	35	8.1	30.8	1	10800	470	50.5	0	0	1	0	1	1	1	1	0	0	1
382	73	1	1	19.721	1	0	1	0	0	0	0	0	0	0	0	0	0	0	1	0	0	0	0	0	0	1	0	0	178	124	126	34	6.4	63.5	0	3000	250	49.2	0	0	0	0	0	0	0	0	1	0	0
383	53	0	1	25.3086	0	0	0	0	1	0	0	0	0	0	0	0	0	0	1	0	0	0	0	0	0	1	0	0	161	78	101	52	5.8	81.5	0	783	50	53	0	0	0	0	0	0	0	0	1	0	0
[truncated: 32 more columns]
